# Supplementary material for: Interactional mechanisms of Paenibacillus polymyxa SC2 and pepper (Capsicum annuum L.) suggested by transcriptomics
Source: BMC Microbiol. 2021 Mar 4;21:70. doi: 10.1186/s12866-021-02132-2 (PMC7931354; doi:10.1186/s12866-021-02132-2)
Supplement: Supplementary file 3 — Additional file 3: Table S3 Annotation of differentially expressed genes in P. polymyxa SC2. [file 12866_2021_2132_MOESM3_ESM.xlsx]

## Sheet: Sheet1
seq_id	log2FC(SH/S)	p-value	FDR	NR_Description	Swissprot_Description	KEGG_GENE
PPSC2_20195	9.3	0	0	bacillolysin	Bacillolysin	_
PPSC2_06010	8.85	1.22e-21	4.71e-21	hypothetical protein	_	_
PPSC2_05900	8.62	1.16e-155	5.39e-154	multidrug MFS transporter	Galactosyl transferase CpsE	_
PPSC2_10185	8.34	0.0013	0.0021	hypothetical protein	_	_
PPSC2_00400	7.88	0	0	acetolactate synthase large subunit	_	E2.2.1.6L, ilvB, ilvG, ilvI
PPSC2_05910	7.84	9.07e-267	1.38e-264	GDP-mannose 4,6-dehydratase	GDP-mannose 4,6-dehydratase	gmd, GMDS
PPSC2_00410	7.81	7.65e-190	5.32e-188	hypothetical protein	3-hydroxyacyl-[acyl-carrier-protein]	fabZ
PPSC2_00405	7.74	0	0	3-oxoacyl-ACP synthase	3-oxoacyl-[acyl-carrier-protein]	fabF
PPSC2_13585	7.71	0.0335	0.0461	sulfur carrier protein ThiS	_	thiS
PPSC2_05920	7.63	5.09e-264	7.28e-262	hypothetical protein	_	_
PPSC2_13740	7.54	0.0335	0.0461	hypothetical protein	_	_
PPSC2_00415	7.5	0	0	bacitracin synthetase	Bacitracin synthase 1	ituB, mycB, bmyB
PPSC2_05850	7.21	0	0	glycosyl transferase	Spore coat protein SA	_
PPSC2_05835	6.94	0	0	membrane protein	_	_
PPSC2_05905	6.89	4.04e-220	3.77e-218	GDP-L-fucose synthase	Putative GDP-L-fucose synthase 2	TSTA3, fcl
PPSC2_05930	6.77	2.09e-191	1.48e-189	glycosyl transferase	_	_
PPSC2_05855	6.74	0	3e-307	glycosyl transferase	_	_
PPSC2_05945	6.7	2.39e-120	6.62e-119	transcriptional regulator	Transcriptional regulator LytR	_
PPSC2_05800	6.69	1.11e-270	1.8e-268	tyrosine protein kinase	Tyrosine-protein kinase YwqD	_
PPSC2_00395	6.65	9e-307	2e-304	aldehyde dehydrogenase	_	E1.2.1.3
PPSC2_05825	6.64	2.67e-291	6.49e-289	MULTISPECIES: acetyl-mannosamine transferase	Putative N-acetylmannosaminyltransferase	E2.4.1.187, tagA
PPSC2_15850	6.64	8.91e-278	1.73e-275	malonyl CoA-ACP transacylase	Polyketide biosynthesis protein PksE	pksE
PPSC2_05845	6.61	4e-303	1e-300	glycosyl transferase	_	_
PPSC2_05830	6.57	0	0	hypothetical protein	_	_
PPSC2_15865	6.53	0	0	polyketide synthase	Polyketide synthase PksM	pksN
PPSC2_05940	6.53	2.2e-139	8.05e-138	UDP-glucose 6-dehydrogenase	UDP-glucose 6-dehydrogenase TuaD	UGDH, ugd
PPSC2_05950	6.52	6.2e-64	6.81e-63	MULTISPECIES: hypothetical protein	_	_
PPSC2_05935	6.49	7.13e-127	2.17e-125	teichoic acid biosynthesis protein	UDP-N-acetyl-D-mannosaminuronic acid transferase	E2.4.1.187, tagA
PPSC2_05840	6.43	4.66e-272	7.81e-270	glycosyl transferase	_	_
PPSC2_12155	6.28	0	0	acetylornithine aminotransferase	Alanine--glyoxylate aminotransferase 2 homolog 1, mitochondrial	puuE
PPSC2_05815	6.25	0	0	glycosyl transferase	_	_
PPSC2_05810	6.25	3.06e-270	4.8e-268	MULTISPECIES: multidrug MFS transporter	Galactosyl transferase CpsE	_
PPSC2_06465	6.24	1.36e-184	8.83e-183	manganese ABC transporter ATP-binding protein	Manganese transport system ATP-binding protein MntB	troB, mntB, znuC
PPSC2_22065	6.13	2e-298	6e-296	multidrug ABC transporter permease	Uncharacterized ABC transporter ATP-binding protein TM_0288	ABCB-BAC
PPSC2_06015	6.09	5.41e-75	7.31e-74	hypothetical protein	_	_
PPSC2_15860	6	3.27e-238	3.97e-236	3-oxoacyl-ACP reductase	1-deoxy-11-beta-hydroxypentalenate dehydrogenase	_
PPSC2_11430	5.98	9.25e-275	1.67e-272	quinolinate synthetase	Quinolinate synthase A	nadA
PPSC2_12150	5.97	0	0	dehydrogenase	L-arabinitol 4-dehydrogenase	_
PPSC2_24380	5.94	1.03e-216	9.24e-215	NAD(P)H-nitrite reductase	Coenzyme A disulfide reductase	nirB
PPSC2_15870	5.91	0	0	polyketide synthase	Polyketide synthase PksJ	pksM
PPSC2_05820	5.85	1.33e-287	3.07e-285	polysaccharide polymerase	_	_
PPSC2_05890	5.85	2.33e-221	2.27e-219	capsular polysaccharide biosynthesis protein	Probable capsular polysaccharide biosynthesis protein YwqC	_
PPSC2_05925	5.84	1.01e-209	8.43e-208	glycosyl transferase	_	_
PPSC2_11435	5.83	7.62e-265	1.12e-262	hypothetical protein	_	_
PPSC2_05805	5.83	2.55e-258	3.45e-256	UTP--glucose-1-phosphate uridylyltransferase	UTP--glucose-1-phosphate uridylyltransferase	UGP2, galU, galF
PPSC2_12145	5.82	0	0	phosphatase	Phosphorylated carbohydrates phosphatase TM_1254	_
PPSC2_15855	5.8	3.98e-233	4.3e-231	acyltransferase	Polyketide biosynthesis acyltransferase homolog PksD	pksD
PPSC2_05525	5.76	0.017	0.0244	hypothetical protein	_	_
PPSC2_24240	5.69	8.23e-227	8.7e-225	hypothetical protein	_	_
PPSC2_05915	5.68	9.29e-189	6.36e-187	membrane protein	_	_
PPSC2_05795	5.63	2.01e-272	3.49e-270	MULTISPECIES: capsular polysaccharide biosynthesis protein	_	_
PPSC2_06005	5.6	1.04e-122	3.02e-121	hpr kinase	_	_
PPSC2_06000	5.58	1.33e-149	5.66e-148	asparagine synthase	_	asnB, ASNS
PPSC2_06460	5.57	1.21e-188	8.17e-187	manganese transporter	Manganese-binding lipoprotein MntA	troA, mntA, znuA
PPSC2_24355	5.55	1.15e-275	2.14e-273	hypothetical protein	_	_
PPSC2_14910	5.53	1.25e-164	6.56e-163	ligase	_	_
PPSC2_24375	5.52	1.87e-281	4.12e-279	flavoprotein	Anaerobic nitric oxide reductase flavorubredoxin	_
PPSC2_06060	5.28	2.06e-216	1.82e-214	acetyl-CoA acetyltransferase	Acetyl-CoA acetyltransferase	E2.3.1.9, atoB
PPSC2_11535	5.16	1.3e-98	2.72e-97	adenylate kinase	_	_
PPSC2_22070	5.13	9.68e-215	8.26e-213	multidrug ABC transporter permease	Lipid A export ATP-binding/permease protein MsbA	ABCB-BAC
PPSC2_11395	5.06	0	0	fusaricidin synthetase	Mycosubtilin synthase subunit B	_
PPSC2_19985	4.97	4.14e-254	5.45e-252	alpha/beta hydrolase	_	_
PPSC2_22075	4.95	1.95e-281	4.12e-279	ATP-dependent asparagine adenylase	Bacitracin synthase 3	_
PPSC2_04865	4.94	9.38e-252	1.2e-249	peptide synthetase	Bacitracin synthase 3	ituB, mycB, bmyB
PPSC2_24155	4.94	1.34e-88	2.31e-87	hypothetical protein	_	_
PPSC2_22060	4.93	0	0	polymyxin synthetase E	Mycosubtilin synthase subunit B	_
PPSC2_00380	4.92	4.59e-169	2.56e-167	membrane protein	_	_
PPSC2_02195	4.92	4.78e-147	1.96e-145	ABC transporter substrate-binding protein	Oligopeptide-binding protein OppA	ABC.PE.S
PPSC2_15875	4.89	1.98e-187	1.3e-185	polyketide synthase	Polyketide synthase PksN	pksN
PPSC2_06475	4.88	2.05e-123	6.01e-122	iron ABC transporter	Manganese transport system membrane protein MntD	troD, mntD, znuB
PPSC2_18335	4.87	9.22e-116	2.45e-114	hypothetical protein	_	_
PPSC2_01200	4.85	1.07e-142	4.08e-141	hypothetical protein	Uncharacterized protein YxbB	_
PPSC2_19685	4.85	1.62e-55	1.5e-54	putative permease, possible O-antigen transporter	_	_
PPSC2_22765	4.85	2.68e-16	8.56e-16	hypothetical protein	_	_
PPSC2_15845	4.83	3.6e-218	3.3e-216	aspartyl-tRNA synthetase	Aspartate--tRNA ligase	DARS, aspS
PPSC2_06055	4.82	5.23e-173	3.03e-171	acetoacetate decarboxylase	Probable acetoacetate decarboxylase	adc
PPSC2_04890	4.8	3.08e-66	3.5e-65	bacitracin ABC transporter ATP-binding protein	Uncharacterized ABC transporter ATP-binding protein YhcH	ABC-2.A
PPSC2_05995	4.76	2.76e-137	9.58e-136	protein-tyrosine phosphatase	Nodulation protein NoeE	_
PPSC2_00385	4.73	9.11e-168	4.98e-166	enoyl-ACP reductase	Enoyl-[acyl-carrier-protein]	fabI
PPSC2_11530	4.73	1.99e-147	8.2e-146	ribokinase	_	_
PPSC2_11390	4.69	4.22e-162	2.16e-160	peptide synthetase	Mycosubtilin synthase subunit A	_
PPSC2_06020	4.69	3.14e-154	1.43e-152	hypothetical protein	_	_
PPSC2_01185	4.66	1.17e-139	4.3e-138	asparagine synthetase	Asparagine synthetase [glutamine-hydrolyzing]	asnB, ASNS
PPSC2_06050	4.62	6.26e-198	4.61e-196	3-oxoadipate CoA-transferase subunit A	Acetate CoA-transferase subunit alpha	atoD
PPSC2_06470	4.58	1.1e-74	1.48e-73	manganese ABC transporter	Manganese transport system membrane protein MntC	troC, mntC, znuB
PPSC2_05470	4.48	1.29e-09	3.09e-09	phosphoribosyl-ATP pyrophosphohydrolase	_	_
PPSC2_11400	4.46	3e-169	1.69e-167	beta-lactamase	_	_
PPSC2_12455	4.42	8.4e-234	9.29e-232	transposase	Bacitracin synthase 3	_
PPSC2_01865	4.37	1.74e-258	2.42e-256	serine protease	Minor extracellular protease vpr	_
PPSC2_11425	4.34	1.71e-198	1.3e-196	cysteine desulfarase	Putative cysteine desulfurase NifS	iscS, NFS1
PPSC2_06045	4.34	4.05e-168	2.24e-166	succinyl-CoA:3-ketoacid-CoA transferase	Butyrate--acetoacetate CoA-transferase subunit B	atoA
PPSC2_23975	4.32	2.28e-07	4.86e-07	hypothetical protein	_	_
PPSC2_14260	4.31	7.03e-177	4.22e-175	ATP-binding protein	tRNA modification GTPase MnmE	_
PPSC2_19665	4.3	2.03e-15	6.25e-15	hypothetical protein	_	_
PPSC2_24390	4.29	3.63e-184	2.33e-182	Anaerobic regulatory protein	_	fnr
PPSC2_01205	4.27	4.34e-197	3.1e-195	hypothetical protein	Uncharacterized protein YxbC	_
PPSC2_19680	4.27	2.93e-59	2.94e-58	glycosyl transferase	_	_
PPSC2_05860	4.22	2.01e-197	1.46e-195	UDP-glucose 6-dehydrogenase	UDP-glucose 6-dehydrogenase TuaD	UGDH, ugd
PPSC2_22055	4.22	3.95e-125	1.18e-123	endo-1,4-beta-xylanase	Endo-1,4-beta-xylanase A	E3.2.1.8, xynA
PPSC2_02185	4.2	4.35e-159	2.15e-157	peptide ABC transporter permease	Oligopeptide transport system permease protein OppB	ABC.PE.P
PPSC2_15880	4.18	1.07e-153	4.82e-152	putative polyketide synthase pksM	Polyketide synthase PksJ	pksJ
PPSC2_04870	4.16	2.72e-181	1.68e-179	peptide synthetase	Gramicidin S synthase 2	_
PPSC2_18600	4.15	9.66e-250	1.2e-247	bacillopeptidase F	Bacillopeptidase F	bpr
PPSC2_15840	4.14	1.16e-92	2.15e-91	s-layer domain protein	_	_
PPSC2_13175	4.12	5.52e-71	6.94e-70	biotin synthase	Biotin synthase [Bacillus pumilus SAFR-032]	bioB
PPSC2_16295	4.07	5.48e-142	2.08e-140	pxo1-15	_	_
PPSC2_18715	4.06	3.43e-09	8.05e-09	transmembrane rdd family protein	_	_
PPSC2_02205	4.01	3.37e-97	6.88e-96	glutamine ABC transporter permease	Probable glutamine ABC transporter permease protein GlnP	ABC.GLN1.P
PPSC2_22810	3.96	2.84e-133	9.45e-132	DNA-binding protein	_	_
PPSC2_05895	3.96	9.33e-110	2.28e-108	tyrosine protein kinase	Tyrosine-protein kinase YwqD	_
PPSC2_02435	3.96	1.38e-29	6.75e-29	MULTISPECIES: PTS mannose transporter subunit IID	PTS system mannose-specific EIIAB component	PTS-Man-EIIA, manX
PPSC2_12160	3.95	1.38e-180	8.39e-179	fucose permease	_	glcP
PPSC2_08700	3.95	1.36e-97	2.79e-96	hypothetical protein	_	_
PPSC2_02190	3.94	9.82e-82	1.51e-80	peptide ABC transporter permease	Oligopeptide transport system permease protein OppC	ABC.PE.P1
PPSC2_12380	3.91	1.39e-225	1.44e-223	bacitracin synthetase	Mycosubtilin synthase subunit B	_
PPSC2_18735	3.91	1.64e-33	8.96e-33	serine/threonine protein phosphatase	_	_
PPSC2_12450	3.9	3.19e-111	7.88e-110	malonyl CoA-ACP transacylase	Malonyl CoA-acyl carrier protein transacylase	fabD
PPSC2_08175	3.88	2.45e-06	4.87e-06	N-acetyltransferase GCN5	_	_
PPSC2_01190	3.86	3.91e-114	1e-112	hypothetical protein	_	_
PPSC2_19650	3.86	3.2e-18	1.09e-17	histidine kinase	Transcriptional regulatory protein BaeR	regX3
PPSC2_19640	3.86	6.23e-14	1.79e-13	thiol-disulfide isomerase	_	_
PPSC2_21600	3.85	6.37e-150	2.74e-148	exopolysaccharide biosynthesis protein	Putative pyruvyl transferase EpsO	epsO
PPSC2_18605	3.83	1.73e-146	7.01e-145	serine protease	Bacillopeptidase F	bpr
PPSC2_18780	3.82	2.41e-198	1.8e-196	membrane protein	Uncharacterized MFS-type transporter YhjX	oxlT
PPSC2_24075	3.81	1.47e-121	4.17e-120	acetyltransferase	_	_
PPSC2_02200	3.78	4.9e-79	7.24e-78	transcriptional regulator	Uncharacterized HTH-type transcriptional regulator YwqM	cynR
PPSC2_24385	3.77	7.8e-08	1.71e-07	MULTISPECIES: rubredoxin acyl-CoA dehydrogenase	Rubredoxin 3	_
PPSC2_15110	3.74	2.99e-148	1.25e-146	acetyl-CoA carboxylase	Biotin carboxyl carrier protein of acetyl-CoA carboxylase	accB, bccP
PPSC2_19690	3.74	5.15e-43	3.66e-42	glycosyl transferase	_	_
PPSC2_06220	3.72	8.18e-98	1.69e-96	glycine/betaine ABC transporter ATP-binding protein	Glycine betaine transport ATP-binding protein OpuAA	proV
PPSC2_19930	3.71	1.23e-37	7.55e-37	ABC transporter permease	_	ABC-2.P
PPSC2_24160	3.71	5.28e-36	3.09e-35	ABC transporter permease	_	_
PPSC2_16065	3.7	2.44e-49	1.98e-48	endopolygalacturonase	Polygalacturonase	_
PPSC2_18330	3.7	1.74e-47	1.36e-46	NADH dehydrogenase subunit 6	_	_
PPSC2_14255	3.69	4.16e-130	1.31e-128	aspartate ammonia-lyase	Aspartate ammonia-lyase	aspA
PPSC2_06025	3.68	2.09e-95	4.11e-94	multidrug ABC transporter	Putative multidrug export ATP-binding/permease protein SAS1788	ABCC-BAC
PPSC2_22780	3.67	5.06e-95	9.88e-94	DNA-binding protein	_	_
PPSC2_15065	3.65	1.75e-107	4.15e-106	farnesyl-diphosphate synthase	Farnesyl diphosphate synthase	GGPS
PPSC2_00245	3.62	3.45e-16	1.1e-15	MULTISPECIES: spore coat protein	Spore protein YabP	_
PPSC2_25405	3.6	8.41e-146	3.35e-144	peptide ABC transporter ATP-binding protein	Oligopeptide transport ATP-binding protein AppD	ABC.PE.A
PPSC2_02210	3.59	1.74e-53	1.56e-52	glutamine ABC transporter permease	Probable glutamine ABC transporter permease protein GlnM	ABC.GLN1.P
PPSC2_07320	3.53	6.06e-165	3.2e-163	3-deoxy-7-phosphoheptulonate synthase	Phospho-2-dehydro-3-deoxyheptonate aldolase	AROA2, aroA
PPSC2_05960	3.49	1.39e-75	1.91e-74	ABC transporter permease	Uncharacterized protein YhcI	ABC-2.P
PPSC2_01195	3.46	3.13e-35	1.8e-34	hypothetical protein	Uncharacterized protein YxbA	pqqD
PPSC2_02440	3.46	2.16e-27	9.89e-27	MULTISPECIES: PTS friuctose transporter subunit IIB	PTS system mannose-specific EIIAB component	PTS-Man-EIIB, manX
PPSC2_07575	3.44	5.24e-06	1.02e-05	RNA polymerase sigma factor	_	SIG3.2, rpoE
PPSC2_21340	3.43	1.09e-140	4.04e-139	ferrichrome ABC transporter ATP-binding protein	Iron(3+)-hydroxamate import ATP-binding protein FhuC	ABC.FEV.A
PPSC2_16060	3.43	1.31e-18	4.49e-18	hydrolase	Putative hydrolase YtaP	_
PPSC2_16055	3.4	3.44e-26	1.52e-25	pectin methylesterase	Probable pectinesterase/pectinesterase inhibitor 16	E3.1.1.11
PPSC2_21425	3.39	2.43e-22	9.57e-22	hypothetical protein	_	_
PPSC2_15920	3.37	4.86e-109	1.18e-107	polyketide biosynthesis protein	Probable polyketide biosynthesis zinc-dependent hydrolase BaeB	_
PPSC2_16985	3.36	3.18e-23	1.29e-22	malate dehydrogenase	NAD-dependent malic enzyme	ME2, sfcA, maeA
PPSC2_25410	3.35	2.41e-135	8.19e-134	peptide ABC transporter permease	Dipeptide transport system permease protein DppC	ABC.PE.P1
PPSC2_19935	3.35	2.1e-55	1.94e-54	ABC transporter	ATP-binding transport protein NatA	ABC-2.A
PPSC2_06850	3.32	1.82e-85	2.97e-84	ferri-bacillibactin esterase BesA	Ferri-bacillibactin esterase BesA	K07017
PPSC2_16605	3.32	5.33e-74	7.05e-73	UDP-diphospho-muramoylpentapeptide beta-N- acetylglucosaminyltransferase	UDP-N-acetylglucosamine--N-acetylmuramyl-(pentapeptide) pyrophosphoryl-undecaprenol N-acetylglucosamine transferase	murG
PPSC2_12460	3.31	8.53e-134	2.86e-132	peptide synthetase	Mycosubtilin synthase subunit C	K15668, ppsE, fenB
PPSC2_00210	3.3	1.16e-145	4.59e-144	transcription-repair coupling factor	Transcription-repair-coupling factor	mfd
PPSC2_05865	3.29	5.4e-151	2.36e-149	mannose-1-phosphate guanylyltransferase	_	manC, cpsB
PPSC2_11405	3.29	4.32e-126	1.31e-124	nucleic acid binding ob-fold tRNA/helicase-type	_	_
PPSC2_16980	3.29	1.77e-09	4.22e-09	hypothetical protein	_	_
PPSC2_24165	3.27	4.73e-50	3.89e-49	ABC transporter ATP-binding protein	Uncharacterized ABC transporter ATP-binding protein YdbJ	_
PPSC2_25415	3.26	6.79e-102	1.52e-100	peptide ABC transporter permease	Oligopeptide transport system permease protein AppB	ABC.PE.P
PPSC2_19920	3.26	2.22e-52	1.93e-51	hypothetical protein	_	_
PPSC2_06665	3.25	7.37e-116	1.97e-114	cobyric acid synthase	Cobyric acid synthase	cobQ, cbiP
PPSC2_03770	3.25	8.1e-91	1.45e-89	levansucrase	Levansucrase	sacB
PPSC2_08335	3.25	1.27e-24	5.37e-24	chemotaxis protein	Transducer protein Htr18	mcp
PPSC2_05465	3.24	1.58e-29	7.71e-29	hypothetical protein	_	_
PPSC2_18120	3.23	1.93e-93	3.65e-92	hypothetical protein	_	_
PPSC2_14770	3.22	1.44e-152	6.41e-151	3-phosphoglycerate dehydrogenase	D-3-phosphoglycerate dehydrogenase	serA, PHGDH
PPSC2_24920	3.22	6.37e-97	1.3e-95	copper amine oxidase	_	_
PPSC2_08695	3.22	2.99e-64	3.31e-63	hypothetical protein	_	_
PPSC2_16570	3.21	1.54e-23	6.34e-23	MULTISPECIES: RNA polymerase sigma 70	RNA polymerase sigma-35 factor	SIG3.4
PPSC2_16290	3.2	2.04e-57	1.97e-56	hypothetical protein	_	_
PPSC2_21605	3.19	2.71e-118	7.4e-117	MULTISPECIES: membrane protein polysaccharide biosynthesis protein	_	_
PPSC2_14250	3.19	1.59e-88	2.73e-87	electron transporter HydN	Protein AegA	hydN
PPSC2_07900	3.19	1.06e-38	6.67e-38	hypothetical protein	_	_
PPSC2_04980	3.18	1.73e-156	8.17e-155	ABC transporter substrate-binding protein	Oligopeptide-binding protein OppA	oppA, mppA
PPSC2_24555	3.17	7.74e-104	1.77e-102	membrane protein	_	_
PPSC2_06215	3.17	6.1e-83	9.53e-82	glycine betaine ABC transporter permease	Glycine betaine-binding protein OpuAC	proX
PPSC2_01570	3.16	6.36e-118	1.73e-116	proton glutamate symport protein	Proton/sodium-glutamate symport protein	gltP, gltT
PPSC2_14245	3.16	1.24e-111	3.11e-110	NADH:ubiquinone oxidoreductase subunit	Iron hydrogenase 1	_
PPSC2_16610	3.16	5.55e-65	6.19e-64	MULTISPECIES: stage V sporulation protein E	Stage V sporulation protein E	ftsW, spoVE
PPSC2_11080	3.15	9.03e-133	2.95e-131	hypothetical protein	_	_
PPSC2_10325	3.15	7.41e-124	2.18e-122	arginyl-tRNA synthase	Arginine--tRNA ligase 2	RARS, argS
PPSC2_09670	3.13	3.27e-138	1.17e-136	malonyl CoA-ACP transacylase	Malonyl CoA-acyl carrier protein transacylase	fabD
PPSC2_03755	3.12	2.72e-61	2.83e-60	membrane protein	_	ykoE
PPSC2_22785	3.1	1.97e-41	1.33e-40	DNA-binding protein	_	_
PPSC2_19915	3.1	3.6e-37	2.17e-36	UDP-glucuronosyltransferase c-terminal protein, ypfp like protein	_	_
PPSC2_17195	3.08	8.11e-42	5.56e-41	extracellular endoglucanase (expansin)	Expansin-YoaJ	_
PPSC2_19925	3.08	5.33e-35	3.04e-34	ABC transporter permease	_	ABC-2.P
PPSC2_14895	3.07	2.96e-18	1e-17	MULTISPECIES: anti-sigma F factor antagonist	Anti-sigma F factor antagonist	spoIIAA
PPSC2_15890	3.06	4.5e-53	3.99e-52	polyketide biosynthesis enoyl-CoA hydratase	Probable polyketide biosynthesis enoyl-CoA hydratase PksH	pksH
PPSC2_01215	3.05	2.68e-73	3.5e-72	hypothetical protein	Uncharacterized protein YdhI	_
PPSC2_04945	3.04	8.94e-59	8.84e-58	hydrolase	_	_
PPSC2_23970	3.02	1.49e-78	2.18e-77	hypothetical protein	_	_
PPSC2_00145	3.02	5.18e-57	4.95e-56	ribonuclease M5	Ribonuclease M5	rnmV
PPSC2_08340	3.02	4.89e-16	1.55e-15	phosphate ABC transporter ATP-binding protein	Phosphate import ATP-binding protein PstB	pstB
PPSC2_05120	3.01	1.09e-05	2.06e-05	DNA-directed RNA polymerase subunit sigma	_	SIG3.2, rpoE
PPSC2_04250	3.01	0.000232	0.000399	hypothetical protein	_	_
PPSC2_18000	3	2.33e-94	4.48e-93	nitrate reductase sununit delta	_	narJ
PPSC2_06660	3	3.02e-74	4.03e-73	cobalamin synthase	Cobalamin synthase	E2.7.8.26, cobS, cobV
PPSC2_21300	2.99	3.48e-85	5.64e-84	heme ABC transporter substrate-binding protein	High-affinity heme uptake system protein IsdE	ABC.FEV.S
PPSC2_15885	2.99	9.33e-63	9.97e-62	polyketide biosynthesis enoyl-CoA hydratase	Putative polyketide biosynthesis enoyl-CoA isomerase PksI	pksI
PPSC2_21790	2.99	3.73e-27	1.69e-26	putative phosphonates transport system permease protein phnE	Putative phosphonates transport system permease protein PhnE	phnE
PPSC2_19310	2.98	7.16e-88	1.2e-86	peptidoglycan-binding protein LysM	_	safA
PPSC2_24080	2.97	1.79e-93	3.38e-92	MFS transporter	_	_
PPSC2_05395	2.95	7.65e-92	1.4e-90	hypothetical protein	_	_
PPSC2_25400	2.94	1.92e-114	4.95e-113	peptide ABC transporter substrate-binding protein	Oligopeptide transport ATP-binding protein AppF	ABC.PE.A1
PPSC2_22080	2.93	6.74e-133	2.22e-131	synthetase 2 Gramicidin S synthetase II	Mycosubtilin synthase subunit B	_
PPSC2_09665	2.93	5.69e-127	1.74e-125	3-oxoacyl-ACP synthase	3-oxoacyl-[acyl-carrier-protein]	fabH
PPSC2_10930	2.93	5.56e-95	1.08e-93	luciferase	Uncharacterized protein YtmO	_
PPSC2_03205	2.93	5.65e-69	6.72e-68	multidrug ABC transporter ATPase	Spermidine/putrescine import ATP-binding protein PotA	ABC-2.A
PPSC2_18030	2.93	4.28e-62	4.5e-61	protoporphyrinogen oxidase	Protoporphyrinogen oxidase	PPOX, hemY
PPSC2_12935	2.91	7.42e-104	1.7e-102	NAD(P)-dependent oxidoreductase	Uncharacterized oxidoreductase YhhX	_
PPSC2_25420	2.91	1.77e-89	3.11e-88	MULTISPECIES: ABC transporter substrate-binding protein	_	ABC.PE.S
PPSC2_25315	2.91	4.55e-06	8.89e-06	MULTISPECIES: hypothetical protein	_	_
PPSC2_16615	2.9	2.45e-82	3.8e-81	UDP-N-acetylmuramoyl-L-alanyl-D-glutamate synthetase	UDP-N-acetylmuramoylalanine--D-glutamate ligase	murD
PPSC2_03630	2.9	1.43e-57	1.39e-56	hypothetical protein	_	_
PPSC2_23835	2.89	9.51e-133	3.08e-131	5-methyltetrahydropteroyltriglutamate--homocysteine methyltransferase	5-methyltetrahydropteroyltriglutamate--homocysteine methyltransferase	metE
PPSC2_10980	2.88	1.52e-25	6.56e-25	peptide ABC transporter ATP-binding protein	Oligopeptide transport ATP-binding protein AppD	_
PPSC2_20885	2.87	0.0246	0.0346	MULTISPECIES: spore protein small, acid-soluble spore protein i	_	sspI
PPSC2_10925	2.85	1.16e-70	1.45e-69	arginine ABC transporter ATP-binding protein	L-cystine import ATP-binding protein TcyN	tcyN
PPSC2_10975	2.85	1.25e-25	5.43e-25	peptide ABC transporter permease	Oligopeptide transport system permease protein AppC	ABC.PE.P1
PPSC2_25270	2.85	7.84e-05	0.00014	DNA-binding protein	_	_
PPSC2_10330	2.83	3.89e-96	7.83e-95	hypothetical protein	_	_
PPSC2_03195	2.83	1.88e-33	1.03e-32	hypothetical protein	_	_
PPSC2_01210	2.81	7.11e-121	1.99e-119	MFS transporter	Uncharacterized MFS-type transporter YxaM	_
PPSC2_16070	2.8	3.88e-31	2e-30	sugar ABC transporter substrate-binding protein	Putative ABC transporter peptide-binding protein YtcQ	K17318, lplA
PPSC2_21345	2.79	1.33e-74	1.79e-73	heme-degrading monooxygenase	Heme-degrading monooxygenase	isdG, isdI
PPSC2_05425	2.78	4.76e-81	7.23e-80	DNA-binding protein	_	_
PPSC2_00390	2.77	5.08e-119	1.4e-117	peptide synthetase	Long-chain-fatty-acid--CoA ligase	ACSL, fadD
PPSC2_05875	2.77	1.38e-111	3.45e-110	hypothetical protein	_	_
PPSC2_04940	2.77	3.66e-66	4.15e-65	hypothetical protein	Cysteine protease StiP	_
PPSC2_23665	2.77	1.52e-59	1.54e-58	precorrin-2 C20-methyltransferase	Cobalt-precorrin-2 C(20)-methyltransferase	cobI-cbiL
PPSC2_24345	2.77	5.96e-57	5.68e-56	ABC transporter	_	_
PPSC2_07085	2.76	8.81e-101	1.96e-99	2-isopropylmalate synthase	2-isopropylmalate synthase	leuA
PPSC2_00155	2.76	6.67e-87	1.1e-85	sporulation peptidase yabg	Sporulation-specific protease YabG	yabG
PPSC2_18015	2.76	5.37e-59	5.38e-58	molybdenum ABC transporter permease	Putative molybdenum transport system permease protein YvgM	modB
PPSC2_24175	2.75	1.28e-81	1.96e-80	major facilitator transporter	Purine efflux pump PbuE	pbuE
PPSC2_03710	2.74	1.18e-96	2.4e-95	regulator	Stage V sporulation protein T	abrB
PPSC2_19910	2.74	5.04e-28	2.35e-27	dehydrogenase	_	_
PPSC2_14595	2.73	3.48e-100	7.63e-99	MULTISPECIES: chemotaxis protein CheR	Chemotaxis protein methyltransferase	cheR
PPSC2_05685	2.73	7.3e-83	1.14e-81	phage portal protein	Uncharacterized protein YqcA	_
PPSC2_18010	2.72	3.95e-83	6.2e-82	nitrate reductase alpha chain	Respiratory nitrate reductase 2 alpha chain	narG
PPSC2_23680	2.72	8.39e-77	1.18e-75	MULTISPECIES: Precorrin-8X methylmutase	Precorrin-8X methylmutase	cobH-cbiC
PPSC2_05665	2.71	3.05e-95	5.98e-94	phage portal protein	_	_
PPSC2_04180	2.71	2.35e-88	3.99e-87	3-oxoacyl-ACP synthase	3-oxoacyl-[acyl-carrier-protein]	fabH
PPSC2_17350	2.71	1.2e-79	1.79e-78	molybdenum ABC transporter substrate-binding protein	Putative ABC transporter substrate-binding lipoprotein YvgL	modA
PPSC2_11910	2.71	2.93e-75	3.97e-74	acyl--CoA ligase	Uncharacterized acyl--CoA ligase YtcI	ACSS, acs
PPSC2_05720	2.71	4.41e-53	3.92e-52	peptide ABC transporter permease	Dipeptide transport system permease protein DppB	ABC.PE.P
PPSC2_24965	2.7	1.91e-85	3.1e-84	hypothetical protein	_	_
PPSC2_04595	2.7	5.93e-59	5.9e-58	fatty acid desaturase	Fatty acid desaturase	FAD6, desA
PPSC2_05870	2.69	7.24e-100	1.57e-98	glycosyl hydrolase	Mannan endo-1,4-beta-mannosidase A and B	gmuG
PPSC2_10935	2.69	4.45e-98	9.24e-97	hydrolase	Uncharacterized hydrolase YtnL	_
PPSC2_10940	2.69	2.25e-37	1.37e-36	dockerin	_	_
PPSC2_04885	2.68	3.85e-30	1.92e-29	hypothetical protein	_	ABC-2.P
PPSC2_19660	2.68	5.66e-28	2.63e-27	hypothetical protein	_	_
PPSC2_18720	2.67	3.26e-28	1.52e-27	hypothetical protein	_	_
PPSC2_09380	2.67	3.24e-06	6.4e-06	hypothetical protein	_	_
PPSC2_24350	2.66	3.23e-71	4.09e-70	hypothetical protein	_	_
PPSC2_19940	2.66	1.22e-41	8.33e-41	hypothetical protein	_	_
PPSC2_11410	2.66	6.48e-09	1.5e-08	hypothetical protein	_	_
PPSC2_05715	2.65	3.41e-79	5.06e-78	peptide ABC transporter substrate-binding protein	Heme-binding protein A	ABC.PE.S
PPSC2_24610	2.65	2.04e-78	2.97e-77	hypothetical protein	_	_
PPSC2_05635	2.65	2.5e-43	1.78e-42	hypothetical protein	_	_
PPSC2_17965	2.65	5.94e-41	3.95e-40	molybdopterin synthase subunit 2	Molybdopterin synthase catalytic subunit	MOCS2, moaE
PPSC2_12445	2.65	0.000103	0.000182	GNAT family acetyltransferase	Uncharacterized N-acetyltransferase YxeL	_
PPSC2_18035	2.64	3.34e-62	3.53e-61	Fe-S oxidoreductase	_	_
PPSC2_22820	2.64	7.03e-35	4e-34	hypothetical protein	_	_
PPSC2_17960	2.63	5.31e-07	1.11e-06	molybdopterin converting factor	_	moaD
PPSC2_18325	2.62	6.2e-63	6.67e-62	vitamin K-dependent gamma-carboxylase	_	_
PPSC2_15525	2.62	5.9e-32	3.1e-31	hypothetical protein	_	_
PPSC2_03200	2.62	2.64e-10	6.58e-10	transcriptional regulator	_	ytrA
PPSC2_02180	2.61	1.72e-91	3.13e-90	peptide ABC transporter substrate-binding protein	Oligopeptide transport ATP-binding protein OppF	ABC.PE.A1
PPSC2_15895	2.61	7.85e-31	4e-30	3-hydroxy-3-methylglutaryl-ACP synthase	Polyketide biosynthesis 3-hydroxy-3-methylglutaryl-ACP synthase PksG	pksG
PPSC2_20000	2.61	0.0256	0.036	hypothetical protein	_	_
PPSC2_09280	2.59	2.11e-10	5.29e-10	hypothetical protein	_	_
PPSC2_10985	2.58	7.59e-28	3.5e-27	peptide ABC transporter substrate-binding protein	Oligopeptide transport ATP-binding protein AppF	ABC.PE.A1
PPSC2_23685	2.57	4.32e-65	4.83e-64	precorrin-6x reductase	Cobalt-precorrin-6A reductase	cobK-cbiJ
PPSC2_18005	2.56	2.12e-70	2.62e-69	respiratory nitrate reductase, beta subunit	Nitrate reductase beta chain	narH
PPSC2_09275	2.56	6.25e-07	1.3e-06	hypothetical protein	UPF0157 protein SCO7215	_
PPSC2_16575	2.55	2.77e-28	1.3e-27	peptidase	Putative sporulation sigma factor-processing peptidase,	spoIIGA
PPSC2_07145	2.55	4.65e-27	2.11e-26	membrane protein	_	_
PPSC2_16600	2.54	1.4e-78	2.05e-77	UDP-N-acetylenolpyruvoylglucosamine reductase	UDP-N-acetylenolpyruvoylglucosamine reductase	murB
PPSC2_19965	2.54	1.39e-67	1.61e-66	transcriptional regulator	Uncharacterized HTH-type transcriptional regulator CA_C0191	_
PPSC2_09660	2.53	2.4e-104	5.55e-103	phosphate acyltransferase	Phosphate acyltransferase	plsX
PPSC2_14600	2.53	1.17e-73	1.53e-72	MULTISPECIES: nucleoside diphosphate kinase	Nucleoside diphosphate kinase	ndk, NME
PPSC2_17970	2.53	5.74e-62	6.02e-61	thiazole biosynthesis adenylyltransferase thif	Sulfur carrier protein ThiS adenylyltransferase	MOCS3, UBA4, moeB
PPSC2_21795	2.53	2.25e-37	1.37e-36	phosphate ABC transporter permease	Phosphite transport system permease protein PtxC	phnE
PPSC2_09965	2.53	2.45e-30	1.23e-29	cobyrinic acid a,c-diamide synthase	Flagellum site-determining protein YlxH	flhG, fleN
PPSC2_23090	2.52	8.34e-69	9.84e-68	hypothetical protein	_	_
PPSC2_22025	2.51	8.68e-92	1.59e-90	UDP-glucosyltransferase	Uncharacterized UDP-glucosyltransferase YdhE	_
PPSC2_22870	2.51	2.4e-71	3.04e-70	hypothetical protein	_	_
PPSC2_19905	2.51	1.34e-55	1.25e-54	diaminopimelate decarboxylase	L-glutamyl-[BtrI acyl-carrier protein]	lysA
PPSC2_02445	2.51	1.75e-33	9.57e-33	MULTISPECIES: PTS mannose transporter subunit IIC	Mannose permease IIC component	PTS-Man-EIIC, manY
PPSC2_05955	2.49	1.74e-68	2.05e-67	bacitracin ABC transporter ATP-binding protein	Uncharacterized ABC transporter ATP-binding protein YhcH	ABC-2.A
PPSC2_02115	2.49	3.87e-65	4.34e-64	histidine kinase	Sensor histidine kinase YesM	yesM
PPSC2_17995	2.49	3.42e-57	3.29e-56	MULTISPECIES: nitrate reductase subunit gamma	Nitrate reductase gamma chain	narI
PPSC2_24340	2.49	4.61e-33	2.5e-32	peptide ABC transporter ATP-binding protein	Uncharacterized ABC transporter ATP-binding protein YvrO	ABC.CD.A
PPSC2_00150	2.48	1.31e-58	1.29e-57	16S rRNA methyltransferase	Ribosomal RNA small subunit methyltransferase A	ksgA
PPSC2_23985	2.48	3.71e-45	2.75e-44	hypothetical protein	_	_
PPSC2_13290	2.47	3.8e-70	4.65e-69	Fe3+-hydroxamate ABC transporter substrate-binding protein	Iron(3+)-hydroxamate-binding protein YxeB	ABC.FEV.S
PPSC2_16040	2.47	3.76e-45	2.78e-44	membrane protein	UPF0324 membrane protein MW0317	_
PPSC2_14240	2.47	7.61e-40	4.93e-39	iron-sulfur protein	Iron-sulfur protein	hydN
PPSC2_14790	2.47	4.21e-12	1.13e-11	nucleoside recognition protein, partial	Spore maturation protein B	spmB
PPSC2_18740	2.47	1.77e-05	3.31e-05	serine/threonine protein phosphatase	_	_
PPSC2_04975	2.46	9.41e-74	1.24e-72	hypothetical protein	_	_
PPSC2_21610	2.46	1.58e-71	2.01e-70	glycosyl transferase	_	_
PPSC2_05675	2.46	1.9e-60	1.96e-59	hypothetical protein	_	_
PPSC2_05420	2.46	9.25e-15	2.76e-14	regulator	_	abrB
PPSC2_23660	2.45	1.34e-67	1.56e-66	MULTISPECIES: cobalt-precorrin-4 C(11)-methyltransferase	Cobalt-precorrin-4 C(11)-methyltransferase	cobM, cbiF
PPSC2_24335	2.45	5.95e-16	1.87e-15	ABC transporter substrate-binding protein	_	K17318, lplA
PPSC2_14605	2.44	9.96e-82	1.52e-80	heptaprenyl diphosphate synthase subunit II	Heptaprenyl diphosphate synthase component 2	hepST
PPSC2_05680	2.44	4.43e-74	5.89e-73	baseplate j family protein	_	_
PPSC2_18020	2.44	1.2e-52	1.06e-51	molybdenum ABC transporter substrate-binding protein	Putative ABC transporter substrate-binding lipoprotein YvgL	modA
PPSC2_09675	2.43	1.38e-87	2.29e-86	3-ketoacyl-ACP reductase	3-oxoacyl-[acyl-carrier-protein]	fabG
PPSC2_19970	2.43	7.15e-79	1.05e-77	glucosamine-6-phosphate deaminase	Glucosamine-6-phosphate deaminase	nagB, GNPDA
PPSC2_21415	2.42	2.46e-70	3.03e-69	ABC transporter ATP-binding protein/permease	Lipid A export ATP-binding/permease protein MsbA	_
PPSC2_16665	2.42	1.73e-57	1.67e-56	hypothetical protein	UPF0747 protein GWCH70_1011	_
PPSC2_03060	2.42	4.86e-14	1.41e-13	sugar ABC transporter permease	Protein LplB	lplB
PPSC2_16135	2.41	7.1e-67	8.13e-66	DNA-binding protein	_	_
PPSC2_08165	2.4	1.2e-46	9.22e-46	haloacid dehalogenase	_	_
PPSC2_16920	2.39	8.74e-72	1.12e-70	DNA repair ATPase	Nuclease SbcCD subunit C	sbcC
PPSC2_14560	2.38	5.25e-70	6.38e-69	N-(5'-phosphoribosyl)anthranilate isomerase	N-(5'-phosphoribosyl)anthranilate isomerase	trpF
PPSC2_23690	2.38	1.67e-59	1.69e-58	sirohydrochlorin cobaltochelatase	Sirohydrochlorin cobaltochelatase	cbiX
PPSC2_03210	2.38	4.73e-42	3.26e-41	sodium ABC transporter ATP-binding protein	Uncharacterized ABC transporter ATP-binding protein YhaQ	ABC-2.A
PPSC2_03280	2.38	1.04e-39	6.72e-39	lysozyme	_	_
PPSC2_08280	2.38	3.3e-30	1.65e-29	pectate lyase	_	_
PPSC2_23400	2.38	1.37e-27	6.29e-27	transcriptional regulator	_	_
PPSC2_12655	2.38	5.76e-06	1.12e-05	hypothetical protein	_	_
PPSC2_21420	2.38	0.000859	0.00141	LuxR family transcriptional regulator	_	_
PPSC2_13285	2.37	5.75e-76	7.99e-75	multidrug ABC transporter ATP-binding protein	Uncharacterized ABC transporter ATP-binding protein YwjA	ABCB-BAC
PPSC2_24910	2.37	1.98e-70	2.46e-69	hypothetical protein	_	_
PPSC2_00690	2.37	2.93e-69	3.51e-68	MULTISPECIES: hypothetical protein	Sporulation initiation phosphotransferase F	spo0F
PPSC2_16565	2.37	3.7e-16	1.18e-15	MULTISPECIES: RNA polymerase sigma 70	RNA polymerase sigma-G factor	SIG3.4
PPSC2_23980	2.36	4.71e-22	1.84e-21	hypothetical protein	_	_
PPSC2_23655	2.35	4.86e-78	7.01e-77	cobalamin biosynthesis protein CbiG	Cobalt-precorrin-5A hydrolase	cbiG
PPSC2_18765	2.35	1.95e-56	1.86e-55	hypothetical protein	_	_
PPSC2_02490	2.35	1.38e-37	8.41e-37	hypothetical protein	_	_
PPSC2_00180	2.35	1.52e-36	9.03e-36	MULTISPECIES: septation protein spoVG	Putative septation protein SpoVG	spoVG
PPSC2_09905	2.35	6.55e-11	1.68e-10	MULTISPECIES: flagellar flbd family protein	_	flbD
PPSC2_09040	2.34	8.68e-86	1.43e-84	alpha-isopropylmalate synthase	Uncharacterized AIPM/Hcit synthase family transferase aq_356	leuA
PPSC2_13085	2.34	1.07e-70	1.35e-69	phenylalanine racemase	Bacitracin synthase 3	_
PPSC2_21975	2.34	8.75e-63	9.39e-62	glycosyl transferase	Uncharacterized UDP-glucosyltransferase YojK	_
PPSC2_03845	2.34	1.03e-59	1.05e-58	histidine kinase	Sporulation kinase E	_
PPSC2_18025	2.33	8.31e-38	5.1e-37	hypothetical protein	Iron-sulfur cluster repair protein ScdA	ytfE, scdA
PPSC2_16690	2.33	4.25e-25	1.82e-24	hypothetical protein	_	_
PPSC2_01885	2.32	6.81e-17	2.22e-16	DNA ligase	_	ligD
PPSC2_15105	2.31	1.31e-88	2.25e-87	MULTISPECIES: acetyl-CoA carboxylase biotin carboxylase subunit	Biotin carboxylase 1	accC
PPSC2_21290	2.31	5.84e-64	6.43e-63	iron ABC transporter ATP-binding protein	Ferric enterobactin transport ATP-binding protein FepC	ABC.FEV.A
PPSC2_05725	2.31	4.13e-62	4.36e-61	diguanylate cyclase	Dipeptide transport system permease protein DppC	ABC.PE.P1
PPSC2_07130	2.31	9.41e-52	8.06e-51	phenylalanyl-tRNA synthase subunit alpha	Phenylalanine--tRNA ligase alpha subunit	FARSA, pheS
PPSC2_23670	2.31	3.05e-49	2.46e-48	precorrin-6y c5,15-methyltransferase	Cobalamin biosynthesis bifunctional protein CbiET	cobL
PPSC2_10920	2.31	5.06e-47	3.93e-46	cysteine ABC transporter permease	Inner membrane amino-acid ABC transporter permease protein YecS	tcyM
PPSC2_05670	2.31	7.52e-34	4.14e-33	hypothetical protein	_	_
PPSC2_17470	2.31	1.25e-21	4.81e-21	N-acetyldiaminopimelate deacetylase	N-acetyldiaminopimelate deacetylase	E3.5.1.47
PPSC2_03760	2.3	1.34e-70	1.67e-69	cobalt ABC transporter ATP-binding protein	Energy-coupling factor transporter ATP-binding protein EcfA	ecfA1
PPSC2_02170	2.3	6.3e-68	7.37e-67	DNA-binding protein	Endonuclease YhcR	_
PPSC2_10905	2.29	1.08e-75	1.49e-74	LysR family transcriptional regulator	HTH-type transcriptional regulator CitR	_
PPSC2_06655	2.29	4.64e-40	3.03e-39	adenosylcobinamide-phosphate guanylyltransferase	Bifunctional adenosylcobalamin biosynthesis protein CobP	cobP, cobU
PPSC2_24915	2.29	3.32e-38	2.07e-37	hypothetical protein	_	_
PPSC2_21750	2.29	1.24e-09	2.98e-09	GCN5 family acetyltransferase	_	_
PPSC2_21770	2.28	1.11e-83	1.74e-82	DNA-binding protein	_	_
PPSC2_05655	2.28	5.62e-78	8.08e-77	transcriptional regulator	_	_
PPSC2_21805	2.27	8.09e-75	1.09e-73	MULTISPECIES: sulfate ABC transporter permease	Sulfate transport system permease protein CysW	cysW
PPSC2_16925	2.27	5.87e-59	5.85e-58	nuclease SbcCD subunit D	Nuclease SbcCD subunit D	sbcD
PPSC2_17825	2.27	7.56e-16	2.37e-15	hypothetical protein	_	_
PPSC2_24085	2.26	3.31e-71	4.18e-70	chemotaxis protein CheY	_	_
PPSC2_09970	2.26	3.56e-70	4.38e-69	chemotaxis protein CheY	Chemotaxis response regulator protein-glutamate methylesterase	cheB
PPSC2_07625	2.26	1.16e-52	1.02e-51	DNA-binding protein	_	_
PPSC2_21335	2.26	1.71e-45	1.28e-44	iron ABC transporter permease	Fe(3+)-citrate import system permease protein YfmD	ABC.FEV.P
PPSC2_20175	2.26	1.9e-09	4.54e-09	spore coat protein	Glucose-1-phosphate thymidylyltransferase	E2.7.7.24, rfbA, rffH
PPSC2_04935	2.25	1.48e-65	1.68e-64	phosphoribosyltransferase	_	_
PPSC2_15530	2.25	1.63e-35	9.42e-35	helicase	DNA repair helicase RAD25	ERCC3, XPB
PPSC2_21810	2.24	1.73e-64	1.92e-63	sulfate/thiosulfate transporter subunit	Sulfate transport system permease protein CysT	cysU
PPSC2_17955	2.23	8.88e-50	7.23e-49	molybdenum cofactor biosynthesis protein A	Cyclic pyranopterin monophosphate synthase	MOCS1, moaA
PPSC2_15490	2.23	3.4e-39	2.17e-38	ATPase	Calcium-transporting ATPase	E3.6.3.8
PPSC2_18040	2.23	5.61e-29	2.7e-28	hypothetical protein	Uncharacterized protein YwiC	_
PPSC2_13025	2.23	2.4e-17	7.95e-17	nickel ABC transporter permease	Putative oligopeptide transport system permease protein oppC2	ABC.PE.P1
PPSC2_12375	2.23	0.000604	0.001	hypothetical protein	_	_
PPSC2_00925	2.22	1.96e-65	2.21e-64	hypothetical protein	_	K09807
PPSC2_11420	2.21	6.47e-69	7.68e-68	transcriptional regulator	Transcription repressor NadR	K07105
PPSC2_04310	2.21	1.73e-63	1.89e-62	Fe3+-citrate ABC transporter substrate-binding protein	Fe(3+)-citrate-binding protein YfmC	ABC.FEV.S
PPSC2_10660	2.21	6.85e-52	5.91e-51	major facilitator transporter	Putative niacin/nicotinamide transporter NaiP	ydjE
PPSC2_09960	2.2	7.63e-68	8.9e-67	GTP-binding signal recognition srp54 g	Flagellar biosynthesis protein FlhF	flhF
PPSC2_05690	2.2	3.45e-55	3.18e-54	hypothetical protein	_	_
PPSC2_05390	2.2	3.26e-52	2.84e-51	nitrile hydratase	_	_
PPSC2_02450	2.2	3.11e-43	2.21e-42	PTS mannose transporter subunit IID	Mannose permease IID component	PTS-Man-EIID, manZ
PPSC2_13580	2.2	1.86e-23	7.61e-23	thiazole synthase	Thiazole synthase	thiG
PPSC2_10970	2.2	7.73e-19	2.7e-18	peptide ABC transporter permease	Oligopeptide transport system permease protein AppB	ABC.PE.P
PPSC2_23440	2.2	1.43e-05	2.69e-05	molybdopterin-guanine dinucleotide biosynthesis protein MobA	Probable molybdenum cofactor guanylyltransferase	mobA
PPSC2_05430	2.2	0.000199	0.000344	hypothetical protein	_	_
PPSC2_19120	2.19	4.13e-58	4.04e-57	MULTISPECIES: histidyl-tRNA synthetase	Histidine--tRNA ligase	HARS, hisS
PPSC2_14460	2.19	4.95e-57	4.74e-56	deacetylase	Uncharacterized deacetylase YpjG	_
PPSC2_00230	2.19	1.46e-51	1.24e-50	hypothetical protein	Uncharacterized protein YabN	yabN
PPSC2_21655	2.19	2.1e-51	1.78e-50	MULTISPECIES: iron ABC transporter ATP-binding protein	Uncharacterized ABC transporter ATP-binding protein YclP	ABC.FEV.A
PPSC2_16630	2.18	2.76e-74	3.68e-73	UDP-N-acetylmuramoylalanyl-D-glutamate--2,6-diaminopimelate ligase	UDP-N-acetylmuramoyl-L-alanyl-D-glutamate--2,6-diaminopimelate ligase	murE
PPSC2_04930	2.18	1.18e-40	7.79e-40	citrate lyase subunit beta	_	_
PPSC2_18115	2.18	1.23e-24	5.2e-24	adenosine deaminase	Bifunctional transcriptional activator/DNA repair enzyme AdaA	adaA
PPSC2_03040	2.17	8.64e-65	9.6e-64	AraC family transcriptional regulator	Lactose operon transcription activator	_
PPSC2_05660	2.17	3.79e-56	3.58e-55	terminase	Phage-like element PBSX protein XkdP	_
PPSC2_14450	2.17	8.43e-51	7.07e-50	tRNA nucleotidyltransferase	CCA-adding enzyme	cca
PPSC2_13375	2.17	1.47e-22	5.83e-22	MULTISPECIES: hypothetical protein	_	_
PPSC2_22085	2.17	0.00012	0.000212	hypothetical protein	_	_
PPSC2_09920	2.16	3.19e-77	4.5e-76	flagellar motor switch protein FliN	Flagellar motor switch phosphatase FliY	fliNY, fliN
PPSC2_07135	2.16	7.98e-69	9.45e-68	phenylalanyl-tRNA synthase subunit beta	Phenylalanine--tRNA ligase beta subunit	FARSB, pheT
PPSC2_09915	2.16	3.09e-63	3.36e-62	flagellar motor switch protein FliM	Flagellar motor switch protein FliM	fliM
PPSC2_10680	2.16	6.06e-48	4.78e-47	azoreductase	FMN-dependent NADH-azoreductase 4	acpD, azoR
PPSC2_25345	2.16	3.3e-45	2.45e-44	membrane protein	Uncharacterized lipoprotein YgeR	_
PPSC2_21485	2.16	6.06e-41	4.02e-40	ATPase	Probable cadmium-transporting ATPase	zntA
PPSC2_14005	2.15	3.58e-49	2.88e-48	MULTISPECIES: membrane protein hypothetical protein	Uncharacterized protein YqjA	_
PPSC2_12930	2.14	1.84e-69	2.21e-68	NAD(P)-dependent oxidoreductase	Uncharacterized oxidoreductase YulF	_
PPSC2_05650	2.14	3.49e-54	3.15e-53	MULTISPECIES: XkdN XkdN-like protein	_	_
PPSC2_05460	2.14	7.18e-19	2.52e-18	transcriptional regulator	_	_
PPSC2_23650	2.12	1.24e-69	1.5e-68	cobyrinic acid a,c-diamide synthase	Cobyrinic acid A,C-diamide synthase	cobB-cbiA
PPSC2_23600	2.12	2e-67	2.32e-66	amino acid ABC transporter substrate-binding protein	_	ABC.PA.S
PPSC2_19115	2.12	4.31e-64	4.76e-63	aspartyl-tRNA synthase	Aspartate--tRNA(Asp/Asn) ligase	DARS, aspS
PPSC2_04875	2.12	3.25e-59	3.26e-58	arabinose ABC transporter permease	_	_
PPSC2_17130	2.12	8.04e-51	6.76e-50	nicotinate-nucleotide adenylyltransferase	Probable nicotinate-nucleotide adenylyltransferase	nadD
PPSC2_14885	2.12	2.14e-36	1.27e-35	RNA polymerase sigma70	RNA polymerase sigma-F factor	SIG3.4
PPSC2_18320	2.12	3.51e-34	1.95e-33	beta-lactamase	_	E3.4.16.4
PPSC2_09975	2.11	3.2e-69	3.82e-68	chemotaxis protein CheA	Chemotaxis protein CheA	cheA
PPSC2_10965	2.11	7.49e-21	2.82e-20	ABC transporter substrate-binding protein	Oligopeptide-binding protein AppA	ABC.PE.S
PPSC2_13590	2.11	1.11e-18	3.82e-18	amino acid oxidase	Glycine oxidase	thiO
PPSC2_13595	2.11	1.04e-11	2.74e-11	regulatory protein	Regulatory protein TenI	tenI
PPSC2_09945	2.1	1.79e-48	1.42e-47	flagellar biosynthesis protein FliR	Flagellar biosynthetic protein FliR	fliR
PPSC2_13355	2.1	8.37e-44	6.04e-43	GNAT family acetyltransferase	_	_
PPSC2_05710	2.1	9e-44	6.48e-43	lyzozyme M1 (1,4-beta-N-acetylmuramidase)	Uncharacterized protein YegX	acm
PPSC2_16790	2.1	2.48e-35	1.43e-34	flavin oxidoreductase	_	_
PPSC2_06920	2.1	9.92e-29	4.72e-28	hypothetical protein	_	_
PPSC2_03055	2.1	2.74e-25	1.17e-24	chemotaxis protein CheY	Uncharacterized transcriptional regulatory protein YesN	yesN
PPSC2_23605	2.09	2.17e-49	1.76e-48	glutamine ABC transporter ATP-binding protein	Arginine transport ATP-binding protein ArtM	ABC.PA.A
PPSC2_11915	2.08	4.57e-66	5.17e-65	peptidase M29	Aminopeptidase 2	ampS, pepS, ampT
PPSC2_12435	2.08	2.72e-60	2.79e-59	sodium:melibiose symporter	Putative xylose-proton symporter	TC.GPH
PPSC2_15655	2.08	8.74e-60	8.93e-59	MULTISPECIES: 3-phosphoshikimate 1-carboxyvinyltransferase	3-phosphoshikimate 1-carboxyvinyltransferase	aroA
PPSC2_11075	2.08	1.11e-54	1.01e-53	hypothetical protein	_	_
PPSC2_06650	2.08	1.2e-51	1.02e-50	nicotinate-nucleotide--dimethylbenzimidazole phosphoribosyltransferase	Nicotinate-nucleotide--dimethylbenzimidazole phosphoribosyltransferase	E2.4.2.21, cobU, cobT
PPSC2_07695	2.08	6.49e-06	1.25e-05	phosphotransferase	Probable RNA 2'-phosphotransferase	kptA
PPSC2_04555	2.07	4.24e-67	4.88e-66	peptidase m28	Leucine-rich repeat extensin-like protein 2	_
PPSC2_24605	2.07	2.67e-60	2.74e-59	hypothetical protein	_	_
PPSC2_24700	2.07	1.21e-31	6.36e-31	ABC transporter ATPase	Oligopeptide transport ATP-binding protein AppD	_
PPSC2_19975	2.06	1.55e-57	1.5e-56	N-acetylglucosamine-6-phosphate deacetylase	N-acetylglucosamine-6-phosphate deacetylase	nagA, AMDHD2
PPSC2_05640	2.06	1.58e-42	1.1e-41	phage portal protein	_	_
PPSC2_14480	2.06	7.57e-30	3.74e-29	MULTISPECIES: hypothetical protein	Uncharacterized protein YpjD	_
PPSC2_24360	2.06	4.49e-22	1.75e-21	histidine kinase	Sensor histidine kinase YpdA	yesM
PPSC2_02235	2.06	3.43e-20	1.27e-19	sortase	_	srtA
PPSC2_07905	2.05	1.11e-10	2.81e-10	hypothetical protein	_	_
PPSC2_10665	2.04	8.07e-52	6.94e-51	hypothetical protein	Uncharacterized protein YmaD	_
PPSC2_09980	2.04	2.47e-51	2.1e-50	MULTISPECIES: chemotaxis protein CheW	Chemotaxis protein CheW	cheW
PPSC2_19655	2.04	2.22e-42	1.55e-41	membrane protein	_	_
PPSC2_04260	2.04	2.81e-38	1.76e-37	phosphoribosylglycinamide formyltransferase	Phosphoribosylglycinamide formyltransferase	purN
PPSC2_04305	2.03	4.72e-33	2.55e-32	siderophore ABC transporter permease	Fe(3+)-citrate import system permease protein YfmD	ABC.FEV.P
PPSC2_21940	2.03	2.33e-14	6.83e-14	MULTISPECIES: HxlR family transcriptional regulator	Uncharacterized HTH-type transcriptional regulator YtcD	_
PPSC2_24695	2.03	4.92e-13	1.37e-12	nickel ABC transporter ATP-binding protein	Nickel import ATP-binding protein NikE	_
PPSC2_23095	2.02	1.17e-61	1.22e-60	MULTISPECIES: chemotaxis protein CheY	Transcriptional regulatory protein DegU	degU
PPSC2_16830	2.02	4.41e-49	3.54e-48	glycyl-tRNA synthase subunit alpha	Glycine--tRNA ligase alpha subunit	glyQ
PPSC2_18315	2.02	1.55e-25	6.69e-25	peptidase m23	_	_
PPSC2_18935	2.02	1.06e-21	4.09e-21	haloacid dehalogenase	_	gph
PPSC2_14660	2.01	1.62e-45	1.21e-44	ABC transporter	Putative ribose/galactose/methyl galactoside import ATP-binding protein	ABC.SS.A
PPSC2_02950	2.01	2.63e-39	1.69e-38	phosphoribosylglycinamide synthetase	_	_
PPSC2_17085	2.01	4.24e-37	2.55e-36	CMP deaminase	_	comEB
PPSC2_05765	2.01	7.87e-15	2.35e-14	2'-5' RNA ligase	UPF0097 protein YtlP	ligT
PPSC2_17110	2	1.86e-54	1.69e-53	methyltransferase type 12	Putative methyltransferase GWCH70_2453	_
PPSC2_02110	2	2.79e-36	1.65e-35	sugar ABC transporter permease	_	msmG
PPSC2_04275	-2	2.18e-40	1.43e-39	TetR family transcriptional regulator	Uncharacterized HTH-type transcriptional regulator YerO	_
PPSC2_02885	-2	5.24e-31	2.69e-30	UDP-diphospho-muramoylpentapeptide beta-N- acetylglucosaminyltransferase	UDP-N-acetylglucosamine--N-acetylmuramyl-(pentapeptide) pyrophosphoryl-undecaprenol N-acetylglucosamine transferase	murG
PPSC2_03140	-2.01	6.4e-46	4.84e-45	DNA-directed RNA polymerase subunit sigma	ECF RNA polymerase sigma factor SigJ	SIG3.2, rpoE
PPSC2_04160	-2.01	9.5e-43	6.68e-42	permease	Adenine permease AdeQ	pbuG
PPSC2_00090	-2.01	2e-19	7.18e-19	MULTISPECIES: hypothetical protein	Uncharacterized protein YaaQ	_
PPSC2_09140	-2.02	9.31e-52	7.99e-51	methionine sulfoxide reductase A	Peptide methionine sulfoxide reductase MsrA	msrA
PPSC2_04830	-2.02	9.05e-26	3.94e-25	hypothetical protein	Translation initiation factor IF-2	_
PPSC2_16390	-2.02	2e-08	4.53e-08	recombinase RecT	Protein RecT	recT
PPSC2_02285	-2.03	1.45e-56	1.38e-55	nuclear export factor gle1	Uncharacterized protein YcnI	_
PPSC2_09195	-2.03	8.71e-55	7.98e-54	transcriptional regulator	_	_
PPSC2_15275	-2.03	1.08e-46	8.33e-46	oxidoreductase	Uncharacterized oxidoreductase YcjS	_
PPSC2_14435	-2.03	6.02e-41	4e-40	pantoate--beta-alanine ligase	Pantothenate synthetase	panC
PPSC2_14030	-2.04	3.69e-63	3.99e-62	carbonic anhydrase	Putative carbonic anhydrase YvdA	cynT, can
PPSC2_25475	-2.04	1.87e-61	1.94e-60	plasmid partitioning protein ParB	Stage 0 sporulation protein J	parB, spo0J
PPSC2_09015	-2.04	1.8e-43	1.29e-42	transcriptional regulator	HTH-type transcriptional regulator CueR	_
PPSC2_25100	-2.04	2e-13	5.64e-13	luciferase	_	_
PPSC2_07795	-2.04	8.83e-07	1.81e-06	glycosyltransferase	_	_
PPSC2_08560	-2.05	2.4e-43	1.72e-42	hypothetical protein	_	_
PPSC2_00065	-2.06	1.37e-60	1.42e-59	MULTISPECIES: hypothetical protein	_	_
PPSC2_04810	-2.06	1.48e-60	1.53e-59	MULTISPECIES: hypothetical protein	_	_
PPSC2_00815	-2.07	4.52e-72	5.82e-71	MULTISPECIES: sugar ABC transporter ATP-binding protein	Maltodextrin import ATP-binding protein MsmX	msmX, msmK, malK, sugC, ggtA, msiK
PPSC2_24025	-2.07	6.25e-50	5.11e-49	LysR family transcriptional regulator	Uncharacterized HTH-type transcriptional regulator YwbI	_
PPSC2_19040	-2.07	1.09e-41	7.45e-41	cysteine desulfurase	Cysteine desulfurase IscS	iscS, NFS1
PPSC2_07170	-2.07	2.95e-41	1.98e-40	amino acid oxidase	_	_
PPSC2_03400	-2.08	1.08e-50	9.05e-50	dihydrolipoamide dehydrogenase	Dihydrolipoyl dehydrogenase	DLD, lpd, pdhD
PPSC2_01810	-2.08	1.71e-34	9.61e-34	alpha-N-arabinofuranosidase	Intracellular exo-alpha-(1-)5)-L-arabinofuranosidase	E3.2.1.55, abfA
PPSC2_03970	-2.08	8.7e-31	4.43e-30	alpha/beta hydrolase	_	_
PPSC2_09265	-2.08	6.94e-29	3.33e-28	alpha-N-arabinofuranosidase	Extracellular exo-alpha-(1-)5)-L-arabinofuranosidase	_
PPSC2_02655	-2.09	2.29e-53	2.05e-52	6-phosphogluconolactonase	6-phosphogluconolactonase	pgl
PPSC2_11510	-2.09	1.93e-52	1.69e-51	molybdenum ABC transporter ATP-binding protein	Uncharacterized ABC transporter ATP-binding protein YlmA	ABC.FEV.A
PPSC2_19035	-2.09	2.97e-46	2.26e-45	photosystem reaction center subunit H	_	_
PPSC2_00975	-2.09	7.92e-42	5.44e-41	MULTISPECIES: preprotein translocase subunit SecG	Probable protein-export membrane protein SecG	secG
PPSC2_24735	-2.09	7.05e-34	3.89e-33	rhamnose isomerase	L-rhamnose isomerase	rhaA
PPSC2_10250	-2.09	4e-32	2.12e-31	regulatory protein recx	_	recX
PPSC2_08070	-2.09	2.76e-06	5.47e-06	hypothetical protein	_	_
PPSC2_10685	-2.1	8.42e-65	9.37e-64	glutamate racemase	Glutamate racemase	murI
PPSC2_08875	-2.1	2.53e-63	2.76e-62	protoporphyrinogen oxidase	Protoporphyrinogen oxidase	PPOX, hemY
PPSC2_24805	-2.1	1.29e-62	1.37e-61	transcriptional regulator	HTH-type transcriptional regulator YtlI	_
PPSC2_09855	-2.1	5.85e-58	5.7e-57	MULTISPECIES: flagellar M-ring protein FliF	_	fliF
PPSC2_20765	-2.1	4.55e-14	1.32e-13	transketolase	Putative transketolase N-terminal section	E2.2.1.1, tktA, tktB
PPSC2_05970	-2.1	1.49e-12	4.06e-12	cell division protein	_	_
PPSC2_03785	-2.11	7.06e-27	3.18e-26	hypothetical protein	_	_
PPSC2_16495	-2.11	5.25e-26	2.31e-25	aspartate carbamoyltransferase	Aspartate carbamoyltransferase	pyrB, PYR2
PPSC2_09570	-2.12	2.17e-46	1.65e-45	peptidase M56	_	_
PPSC2_09385	-2.12	1.93e-33	1.05e-32	MULTISPECIES: hypothetical protein	_	_
PPSC2_21280	-2.12	1.38e-23	5.68e-23	MULTISPECIES: hypothetical protein	_	_
PPSC2_16500	-2.12	3.69e-23	1.5e-22	uracil phosphoribosyltransferase	Bifunctional protein PyrR	pyrR
PPSC2_12785	-2.12	4.44e-08	9.86e-08	phosphatidic acid phosphatase	Uncharacterized protein MJ0374	bcrC
PPSC2_00705	-2.13	1.18e-43	8.48e-43	transcription termination factor Rho	Transcription termination factor Rho	rho
PPSC2_06585	-2.13	2.31e-42	1.61e-41	MULTISPECIES: hypothetical protein	UPF0047 protein YugU	_
PPSC2_17060	-2.13	3.4e-39	2.17e-38	MULTISPECIES: 30S ribosomal protein S20	30S ribosomal protein S20	RP-S20, rpsT
PPSC2_01775	-2.13	4.01e-31	2.07e-30	MULTISPECIES: sugar ABC transporter permease	sn-glycerol-3-phosphate transport system permease protein UgpE	ABC.MS.P1
PPSC2_20595	-2.14	1.67e-69	2.01e-68	hydrolase	Uncharacterized protein YfhP	K07038
PPSC2_03520	-2.14	4.55e-56	4.28e-55	histidine kinase	Alkaline phosphatase synthesis sensor protein PhoR	_
PPSC2_10625	-2.15	4.61e-58	4.5e-57	nitroreductase	Putative nitroreductase HBN1	K07078
PPSC2_23480	-2.15	6.18e-55	5.68e-54	formate/nitrite transporter	Uncharacterized transporter YrhG	_
PPSC2_25070	-2.15	4.49e-31	2.31e-30	gluconokinase	Gluconokinase	E2.7.1.12, gntK, idnK
PPSC2_03990	-2.15	1.9e-27	8.7e-27	hypothetical protein	_	_
PPSC2_08865	-2.16	1.42e-69	1.71e-68	uroporphyrinogen decarboxylase	Uroporphyrinogen decarboxylase	hemE, UROD
PPSC2_20010	-2.16	8.98e-63	9.62e-62	ABC transporter	_	_
PPSC2_15185	-2.16	2.25e-54	2.04e-53	hypothetical protein	_	_
PPSC2_14440	-2.16	2.68e-53	2.39e-52	3-methyl-2-oxobutanoate hydroxymethyltransferase	3-methyl-2-oxobutanoate hydroxymethyltransferase	panB
PPSC2_10035	-2.16	1.21e-49	9.81e-49	MULTISPECIES: elongation factor Ts	Elongation factor Ts	tsf, TSFM
PPSC2_25480	-2.17	1.28e-62	1.36e-61	MULTISPECIES: sporulation initiation inhibitor Soj	Sporulation initiation inhibitor protein Soj	parA, soj
PPSC2_10450	-2.17	1.72e-28	8.14e-28	chemotaxis protein	_	cpt
PPSC2_16540	-2.17	2.31e-17	7.67e-17	MULTISPECIES: cell division protein	_	yggT
PPSC2_08125	-2.18	1.27e-59	1.29e-58	GntR family transcriptional regulator	Pyruvate dehydrogenase complex repressor	K03710
PPSC2_04550	-2.19	2.89e-55	2.66e-54	hypothetical protein	_	_
PPSC2_13235	-2.19	6.17e-30	3.06e-29	DNA mismatch repair protein MutS	Endonuclease MutS2	_
PPSC2_19060	-2.19	4.26e-15	1.29e-14	hypothetical protein	_	_
PPSC2_01160	-2.2	1.68e-59	1.7e-58	twitching motility protein PilT	_	mvpA, vapC
PPSC2_20485	-2.2	4.53e-50	3.73e-49	NADH dehydrogenase	NADH dehydrogenase-like protein YutJ	ndh
PPSC2_12990	-2.2	3.55e-47	2.76e-46	hypothetical protein	Uncharacterized membrane protein YdzA	_
PPSC2_08520	-2.2	1.21e-41	8.25e-41	short-chain dehydrogenase	_	_
PPSC2_17420	-2.21	2.44e-44	1.78e-43	NADPH--cytochrome P450 reductase	Probable bifunctional P-450/NADPH-P450 reductase 1	cypD_E, CYP102A2_3
PPSC2_08935	-2.21	1.19e-32	6.33e-32	cold-shock protein	Cold shock-like protein CspD	cspA
PPSC2_14430	-2.23	2.16e-77	3.07e-76	MULTISPECIES: aspartate decarboxylase	Aspartate 1-decarboxylase	panD
PPSC2_24490	-2.23	2.28e-75	3.1e-74	NADPH dehydrogenase	NADPH dehydrogenase	_
PPSC2_10290	-2.23	3.37e-56	3.19e-55	membrane protein	_	_
PPSC2_00950	-2.23	6.74e-48	5.31e-47	glyceraldehyde-3-phosphate dehydrogenase	Glyceraldehyde-3-phosphate dehydrogenase	GAPDH, gapA
PPSC2_05480	-2.23	2.7e-09	6.37e-09	xylose ABC transporter ATP-binding protein	L-arabinose transport ATP-binding protein AraG	ABC.GGU.A, gguA
PPSC2_00165	-2.23	2.62e-05	4.85e-05	MULTISPECIES: protein sspF SspF protein	Protein SspF	sspF
PPSC2_25470	-2.24	9.94e-78	1.43e-76	hypothetical protein	_	_
PPSC2_20005	-2.24	3.28e-62	3.48e-61	hypothetical protein	_	_
PPSC2_09450	-2.24	4.8e-62	5.04e-61	MULTISPECIES: transaldolase fructose-6-phosphate aldolase 1	Probable transaldolase 2	E2.2.1.2, talA, talB
PPSC2_11440	-2.26	4.64e-68	5.44e-67	hypothetical protein	_	_
PPSC2_01645	-2.26	2.51e-63	2.75e-62	glyoxal reductase	Uncharacterized oxidoreductase YtbE	_
PPSC2_00160	-2.26	8.16e-53	7.2e-52	MULTISPECIES: Veg protein Veg protein	Protein Veg	_
PPSC2_07690	-2.26	1.34e-20	5.02e-20	hypothetical protein	_	_
PPSC2_13395	-2.27	1.93e-75	2.64e-74	hypothetical protein	_	_
PPSC2_07305	-2.27	2.47e-54	2.23e-53	transcriptional regulator	Response regulator MprA	mprA
PPSC2_22040	-2.27	1.11e-24	4.72e-24	ABC transporter permease	Probable starch degradation products transport system permease protein AmyD	msmF
PPSC2_25455	-2.27	6.52e-08	1.43e-07	hypothetical protein	Uncharacterized protein YyzM	_
PPSC2_11695	-2.28	1.96e-78	2.85e-77	acetyltransferase	_	_
PPSC2_23990	-2.29	3.9e-85	6.3e-84	histidine kinase	Hybrid signal transduction histidine kinase J	_
PPSC2_20475	-2.29	3.44e-72	4.43e-71	hypothetical protein	Uncharacterized protein SufA	iscA, ISCA1
PPSC2_14425	-2.29	5.25e-71	6.61e-70	hypothetical protein	_	_
PPSC2_15480	-2.3	2.22e-91	4.02e-90	hypothetical protein	_	_
PPSC2_23485	-2.3	1.62e-13	4.59e-13	NADH oxidase	NADH oxidase	_
PPSC2_10305	-2.31	2.26e-71	2.88e-70	isochorismatase	Uncharacterized isochorismatase family protein PncA	_
PPSC2_12795	-2.31	3.32e-26	1.47e-25	polysaccharide deacetylase	_	_
PPSC2_21230	-2.32	1.21e-72	1.57e-71	histidine kinase	Hybrid signal transduction protein dokA	_
PPSC2_07990	-2.33	2.35e-66	2.68e-65	cysteine desulfurase	Cysteine desulfurase SufS	sufS
PPSC2_03395	-2.33	7.84e-19	2.73e-18	peroxiredoxin	_	_
PPSC2_20850	-2.34	2.99e-51	2.52e-50	transcriptional regulator	Transcriptional regulatory protein YxdJ	yxdJ
PPSC2_25350	-2.37	1e-58	9.91e-58	hypothetical protein	_	_
PPSC2_21575	-2.37	6.82e-39	4.33e-38	cytochrome C nitrate reductase	Cytochrome bd ubiquinol oxidase subunit 2	cydB
PPSC2_12790	-2.38	1.17e-25	5.08e-25	hypothetical protein	Uncharacterized protein HI0703 homolog	_
PPSC2_13880	-2.38	5.43e-12	1.45e-11	hypothetical protein	_	_
PPSC2_22750	-2.39	2.75e-91	4.96e-90	MULTISPECIES: excinuclease ABC subunit B	UvrABC system protein B	uvrB
PPSC2_10815	-2.39	2.32e-79	3.45e-78	hypothetical protein	_	_
PPSC2_01750	-2.39	1.09e-70	1.37e-69	LacI family transcriptional regulator	HTH-type transcriptional repressor PurR	lacI, galR
PPSC2_11470	-2.39	9.97e-25	4.23e-24	histidine kinase	Sensor histidine kinase YkoH	_
PPSC2_08870	-2.4	5.7e-59	5.69e-58	ferrochelatase	Ferrochelatase	hemH, FECH
PPSC2_07995	-2.41	1.08e-78	1.58e-77	nitrogen-fixing protein NifU	Zinc-dependent sulfurtransferase SufU	iscU, nifU
PPSC2_20430	-2.41	1.47e-75	2.02e-74	1,4-dihydroxy-6-naphthoate synthase	1,4-dihydroxy-6-naphtoate synthase	mqnD
PPSC2_06395	-2.41	1.85e-73	2.42e-72	glutathione peroxidase	Glutathione peroxidase homolog BsaA	E1.11.1.9
PPSC2_10795	-2.42	1.06e-83	1.68e-82	serine hydroxymethyltransferase	_	_
PPSC2_08725	-2.42	1.78e-60	1.84e-59	NAD(P)H oxidoreductase	Uncharacterized NAD(P)H oxidoreductase YdeQ	_
PPSC2_21580	-2.42	6.8e-47	5.25e-46	cytochrome D ubiquinol oxidase subunit I	Cytochrome bd ubiquinol oxidase subunit 1	cydA
PPSC2_24740	-2.43	2.73e-67	3.15e-66	rhamnulose-1-phosphate aldolase	Rhamnulose-1-phosphate aldolase	rhaD
PPSC2_08585	-2.43	1.9e-14	5.59e-14	chromosome partitioning protein ParB	_	_
PPSC2_20535	-2.44	2.87e-88	4.86e-87	thiol-disulfide isomerase	Thioredoxin-like protein YtpP	_
PPSC2_24030	-2.44	2.6e-50	2.16e-49	holin	Holin-like protein CidA	cidA
PPSC2_19030	-2.44	1.17e-35	6.78e-35	hypothetical protein	Uncharacterized protein YrzR	_
PPSC2_18280	-2.44	1.58e-10	3.98e-10	hypothetical protein	_	_
PPSC2_20425	-2.45	3.12e-88	5.27e-87	hypothetical protein	Futalosine hydrolase	mqnB
PPSC2_14040	-2.46	1.74e-88	2.96e-87	membrane protein	_	_
PPSC2_24265	-2.46	1.8e-87	2.99e-86	HNH endonuclease	_	_
PPSC2_21445	-2.46	2.28e-59	2.3e-58	rok family protein	Xylose repressor	_
PPSC2_15220	-2.46	1.75e-38	1.1e-37	hypothetical protein	Putative membrane protein insertion efficiency factor	K08998
PPSC2_09010	-2.47	2.6e-99	5.53e-98	zinc metallopeptidase	Putative membrane protease YugP	K06973
PPSC2_15225	-2.47	1.76e-76	2.46e-75	Fur family transcriptional regulator	Zinc-specific metallo-regulatory protein	zurR, zur
PPSC2_03135	-2.47	1.02e-66	1.16e-65	alkylhydroperoxidase	Uncharacterized protein YdfG	_
PPSC2_06340	-2.48	1.76e-52	1.54e-51	phosphatase	Putative phosphatase YwpJ	K07024
PPSC2_13390	-2.49	4.7e-74	6.22e-73	hypothetical protein	_	_
PPSC2_03370	-2.5	4.37e-57	4.19e-56	MFS transporter	Uncharacterized MFS-type transporter YdeG	_
PPSC2_00715	-2.5	4.88e-52	4.23e-51	50S ribosomal protein L31	50S ribosomal protein L31	RP-L31, rpmE
PPSC2_00420	-2.5	5.83e-52	5.04e-51	alpha/beta hydrolase	_	_
PPSC2_08000	-2.51	9.36e-95	1.81e-93	Fe-S cluster assembly protein SufB	FeS cluster assembly protein SufB	sufB
PPSC2_09075	-2.51	2.39e-77	3.39e-76	thioredoxin	_	_
PPSC2_01420	-2.51	1.82e-50	1.52e-49	beta-galactosidase	Beta-galactosidase	lacZ
PPSC2_07685	-2.51	1.25e-37	7.63e-37	hypothetical protein	_	_
PPSC2_10840	-2.52	5.87e-93	1.1e-91	membrane protein	Uncharacterized protein YjlA	_
PPSC2_24255	-2.52	8.65e-76	1.2e-74	hypothetical protein	Uncharacterized protein YjlC	_
PPSC2_25130	-2.52	1.23e-62	1.31e-61	hypothetical protein	_	_
PPSC2_20855	-2.52	0.0146	0.0211	hypothetical protein	_	_
PPSC2_21235	-2.53	4.24e-80	6.38e-79	chemotaxis protein R	Putative methyltransferase Cher3	cheR
PPSC2_24000	-2.54	1.41e-77	2.01e-76	hypothetical protein	_	_
PPSC2_12210	-2.54	6.47e-23	2.6e-22	GNAT family acetyltransferase	Protease synthase and sporulation negative regulatory protein PAI 1	_
PPSC2_00545	-2.55	2.5e-77	3.54e-76	hypothetical protein	_	_
PPSC2_07985	-2.56	6.75e-84	1.08e-82	Fe-S cluster assembly protein SufD	FeS cluster assembly protein SufD	sufD
PPSC2_05020	-2.56	1.47e-16	4.77e-16	tRNA-binding protein	Protein CsaA	K06878
PPSC2_15335	-2.57	8.83e-108	2.11e-106	membrane protein	_	_
PPSC2_19490	-2.57	2.28e-97	4.67e-96	hypothetical protein	_	_
PPSC2_14045	-2.57	1.62e-85	2.66e-84	hypothetical protein	_	_
PPSC2_21225	-2.57	2.47e-82	3.82e-81	MULTISPECIES: anti-sigma F factor antagonist	_	rsbV
PPSC2_23350	-2.57	1.91e-50	1.59e-49	N5-glutamine S-adenosyl-L-methionine-dependent methyltransferase	Release factor glutamine methyltransferase	hemK, prmC, HEMK
PPSC2_07090	-2.59	5.9e-82	9.08e-81	3-isopropylmalate dehydrogenase	3-isopropylmalate dehydrogenase	leuB
PPSC2_09445	-2.59	5.22e-70	6.36e-69	transcriptional regulator	_	_
PPSC2_04065	-2.59	0.000178	0.000309	hypothetical protein	_	_
PPSC2_21220	-2.6	1.79e-95	3.55e-94	histidine kinase	Serine-protein kinase RsbW	rsbW
PPSC2_02455	-2.6	1.6e-51	1.36e-50	cyclomaltodextrinase	Cyclomaltodextrinase	_
PPSC2_15995	-2.61	1.05e-115	2.75e-114	glycerol dehydrogenase	Glycerol dehydrogenase	gldA
PPSC2_06610	-2.61	1.05e-100	2.32e-99	COF family hydrolase	Sugar phosphatase YidA	K07024
PPSC2_24035	-2.61	3.02e-90	5.32e-89	hypothetical protein	Uncharacterized protein YwbG	_
PPSC2_14035	-2.62	6.69e-76	9.27e-75	transcriptional regulator	Negative transcription regulator PadR	_
PPSC2_03515	-2.63	2.18e-89	3.8e-88	PhoB family transcriptional regulator	Transcriptional regulatory protein ResD	_
PPSC2_03500	-2.64	2.87e-75	3.9e-74	MULTISPECIES: phenolic acid decarboxylase padC	Phenolic acid decarboxylase PadC	pdc
PPSC2_22045	-2.64	4.98e-53	4.4e-52	ABC transporter substrate-binding protein	_	msmE
PPSC2_06265	-2.64	3.67e-52	3.19e-51	hypothetical protein	_	_
PPSC2_15425	-2.65	7.92e-80	1.19e-78	23S rRNA methyltransferase	Probable dual-specificity RNA methyltransferase RlmN	rlmN
PPSC2_04280	-2.65	2.11e-70	2.62e-69	cysteine ABC transporter substrate-binding protein	Cystine-binding periplasmic protein	fliY
PPSC2_10630	-2.65	2.77e-59	2.79e-58	FAD-dependent pyridine nucleotide-disulfide oxidoreductase	_	_
PPSC2_11085	-2.66	8.62e-26	3.76e-25	transcriptional regulator	_	_
PPSC2_23450	-2.67	2.46e-105	5.79e-104	glutaminyl-tRNA synthetase	Glutamine--tRNA ligase	QARS, glnS
PPSC2_07980	-2.67	1.92e-94	3.7e-93	iron ABC transporter ATP-binding protein	Vegetative protein 296	sufC
PPSC2_07035	-2.68	1.7e-90	3.02e-89	MULTISPECIES: 50S ribosomal protein L20	50S ribosomal protein L20	RP-L20, MRPL20, rplT
PPSC2_07675	-2.68	1.02e-72	1.32e-71	hypothetical protein	_	_
PPSC2_06365	-2.69	2.34e-94	4.49e-93	transcriptional regulator	_	_
PPSC2_02365	-2.69	9.95e-85	1.59e-83	general stress protein	_	_
PPSC2_00930	-2.69	1.02e-80	1.54e-79	hypothetical protein	_	_
PPSC2_11955	-2.69	3.43e-63	3.72e-62	membrane protein	_	_
PPSC2_00540	-2.69	7.7e-52	6.63e-51	hydrolase	Probable endopeptidase p60	_
PPSC2_09795	-2.7	1.28e-92	2.38e-91	osmc	Organic hydroperoxide resistance protein-like 2	_
PPSC2_10280	-2.7	6.98e-72	8.96e-71	propanediol utilization phosphotransacylase	Phosphate propanoyltransferase	K15024
PPSC2_15320	-2.71	2.71e-105	6.31e-104	methionine-S-sulfoxide reductase	Peptide methionine sulfoxide reductase MsrA	msrAB
PPSC2_04335	-2.71	1.07e-88	1.86e-87	membrane protein	_	_
PPSC2_14280	-2.72	2e-92	3.7e-91	transcriptional regulator	Uncharacterized HTH-type transcriptional regulator YcgK	_
PPSC2_21925	-2.72	8.48e-84	1.35e-82	UPF0700 transmembrane protein	_	_
PPSC2_24760	-2.72	7.56e-23	3.03e-22	malate permease	_	K07088
PPSC2_24250	-2.73	3.42e-76	4.77e-75	MULTISPECIES: pyridine nucleotide-disulfide oxidoreductase	NADH dehydrogenase-like protein YjlD	ndh
PPSC2_02165	-2.73	2.54e-67	2.94e-66	serine dehydratase subunit beta	Probable L-serine dehydratase, beta chain	E4.3.1.17, sdaA, sdaB, tdcG
PPSC2_12305	-2.75	9.71e-96	1.94e-94	alcohol dehydrogenase	Alcohol dehydrogenase	adhP
PPSC2_01895	-2.76	6.96e-92	1.28e-90	MULTISPECIES: membrane protein hypothetical protein	Uncharacterized protein BpOF4_00895	K08976
PPSC2_10320	-2.76	3.37e-41	2.26e-40	hypothetical protein	Uncharacterized cysteine-rich protein YhjQ	_
PPSC2_19130	-2.77	4.53e-73	5.89e-72	general stress protein	Protein YhbO	pfpI
PPSC2_05320	-2.79	2.06e-77	2.94e-76	3-ketoacyl-ACP reductase	3-oxoacyl-[acyl-carrier-protein]	_
PPSC2_07100	-2.79	2.92e-69	3.5e-68	hypothetical protein	_	_
PPSC2_00470	-2.79	0.00018	0.000311	hypothetical protein	_	_
PPSC2_18250	-2.79	0.000235	0.000403	hypothetical protein	_	_
PPSC2_07815	-2.8	1.8e-10	4.54e-10	hypothetical protein	_	_
PPSC2_11960	-2.81	1.07e-79	1.61e-78	hypothetical protein	_	gerKB
PPSC2_23780	-2.82	2.94e-111	7.3e-110	MULTISPECIES: Fur family transcriptional regulator	_	perR
PPSC2_23355	-2.82	1.03e-86	1.7e-85	MULTISPECIES: peptide chain release factor 1	Peptide chain release factor 1	prfA, MTRF1, MRF1
PPSC2_21530	-2.83	4.28e-63	4.62e-62	hypothetical protein	_	_
PPSC2_02160	-2.83	2.32e-56	2.2e-55	serine dehydratase subunit alpha	Probable L-serine dehydratase, alpha chain	E4.3.1.17, sdaA, sdaB, tdcG
PPSC2_13045	-2.84	1.04e-112	2.63e-111	catalase	Vegetative catalase	katE, CAT, catB, srpA
PPSC2_18695	-2.84	9.76e-99	2.06e-97	chemotaxis protein CheY	Transcriptional activator PerA	_
PPSC2_24260	-2.84	3.77e-94	7.19e-93	sulfurtransferase	_	_
PPSC2_10380	-2.84	1.85e-89	3.23e-88	flagellar motor protein MotB	_	_
PPSC2_09440	-2.84	4.42e-77	6.21e-76	MFS transporter	_	_
PPSC2_18655	-2.84	6.6e-09	1.53e-08	MULTISPECIES: membrane protein hypothetical protein	_	_
PPSC2_21260	-2.85	7.97e-81	1.21e-79	hypothetical protein	_	_
PPSC2_25355	-2.86	4.52e-104	1.04e-102	adenylosuccinate synthetase	Adenylosuccinate synthetase	purA, ADSS
PPSC2_01745	-2.88	1.55e-99	3.3e-98	hypothetical protein	_	_
PPSC2_22115	-2.9	7.94e-122	2.27e-120	glutamine amidotransferase	Glutamine--fructose-6-phosphate aminotransferase [isomerizing]	glmS, GFPT
PPSC2_05330	-2.9	9.18e-100	1.97e-98	methyltransferase	Uncharacterized protein YhiD	mgtC
PPSC2_16735	-2.91	5.11e-113	1.3e-111	membrane protein	Uncharacterized membrane protein YjbE	_
PPSC2_12335	-2.92	1.45e-121	4.13e-120	ArsR family transcriptional regulator	_	_
PPSC2_14750	-2.92	4.95e-94	9.4e-93	MULTISPECIES: hypothetical protein	_	_
PPSC2_19050	-2.93	3.91e-132	1.25e-130	thiouridylase	tRNA-specific 2-thiouridylase MnmA 2	mnmA, trmU, TRMU
PPSC2_22640	-2.96	4.49e-108	1.08e-106	glycerophosphoryl diester phosphodiesterase	_	E3.1.4.46, glpQ, ugpQ
PPSC2_25150	-2.98	9.77e-118	2.64e-116	TetR family transcriptional regulator	HTH-type transcriptional repressor ComR	nemR
PPSC2_23075	-2.99	2.58e-132	8.31e-131	peptidoglycan-binding protein LysM	_	_
PPSC2_10300	-2.99	4.62e-91	8.29e-90	nudix hydrolase	_	_
PPSC2_12360	-2.99	5.63e-05	0.000102	hypothetical protein	_	_
PPSC2_21210	-3	1.94e-100	4.28e-99	magnesium transporter	_	_
PPSC2_01740	-3.01	4.68e-122	1.35e-120	SnoaL polyketide cyclase	_	_
PPSC2_06745	-3.02	9.58e-116	2.53e-114	S-adenosylmethionine decarboxylase	S-adenosylmethionine decarboxylase proenzyme	speD, AMD1
PPSC2_07095	-3.03	9.96e-136	3.43e-134	MULTISPECIES: thioredoxin thioredoxin ykuu	Thioredoxin-like protein YkuU	_
PPSC2_19475	-3.05	3.91e-106	9.24e-105	ABC transporter permease	_	hemX1, hemX
PPSC2_12355	-3.05	4.23e-17	1.39e-16	MFS transporter	Uncharacterized MFS-type transporter YdeG	_
PPSC2_00125	-3.06	5.77e-142	2.17e-140	MULTISPECIES: AbrB family transcriptional regulator	Transition state regulatory protein AbrB	abrB
PPSC2_21255	-3.06	1.24e-90	2.21e-89	hypothetical protein	_	_
PPSC2_13185	-3.06	3.58e-70	4.39e-69	spore coat protein gerq	Spore coat protein GerQ	gerQ
PPSC2_04340	-3.07	1.42e-99	3.05e-98	ArsR family transcriptional regulator	Transcriptional repressor SdpR	_
PPSC2_08515	-3.08	3.39e-41	2.27e-40	smi1 / knr4	_	_
PPSC2_13195	-3.09	4.17e-117	1.12e-115	3-ketoacyl-ACP reductase	Uncharacterized oxidoreductase TM_0019	E1.-.-.-
PPSC2_00270	-3.09	7.85e-96	1.57e-94	hypothetical protein	Uncharacterized protein YabS	yfbK
PPSC2_23390	-3.11	4.9e-93	9.21e-92	phospholipase	_	_
PPSC2_09205	-3.11	4.14e-82	6.39e-81	transcriptional regulator	HTH-type transcriptional repressor ComR	nemR
PPSC2_15760	-3.11	5.93e-67	6.81e-66	malate dehydrogenase	Probable NAD-dependent malic enzyme 2	ME2, sfcA, maeA
PPSC2_07775	-3.12	2.54e-141	9.49e-140	DNA recombinase	_	_
PPSC2_20480	-3.13	8.38e-115	2.17e-113	hypothetical protein	Aminodeoxyfutalosine synthase	mqnE
PPSC2_19125	-3.15	1.1e-135	3.78e-134	hypothetical protein	_	_
PPSC2_09200	-3.16	2.13e-101	4.74e-100	major facilitator transporter	Putative uncharacterized transporter YgaY	_
PPSC2_07430	-3.17	4.22e-85	6.79e-84	dipeptidyl aminopeptidase	_	_
PPSC2_21195	-3.18	4.72e-138	1.67e-136	hypothetical protein	UPF0410 protein YdaS	_
PPSC2_14395	-3.21	8.29e-100	1.79e-98	hypothetical protein	_	_
PPSC2_12350	-3.21	0.00168	0.00268	MFS transporter	_	_
PPSC2_21200	-3.22	3.13e-144	1.21e-142	general stress protein	_	_
PPSC2_12995	-3.22	2.76e-69	3.31e-68	hypothetical protein	_	_
PPSC2_19745	-3.22	4.58e-10	1.12e-09	MULTISPECIES: putative protein YvlA	_	_
PPSC2_10385	-3.23	1e-122	2.93e-121	hypothetical protein	_	_
PPSC2_24310	-3.23	4.65e-109	1.13e-107	3-hexulose-6-phosphate isomerase	3-hexulose-6-phosphate isomerase	hxlB
PPSC2_10370	-3.24	1.09e-128	3.39e-127	GTP-binding protein EngC	Putative ribosome biogenesis GTPase RsgA 2	rsgA, engC
PPSC2_07030	-3.24	1.82e-91	3.31e-90	MULTISPECIES: 50S ribosomal protein L35	50S ribosomal protein L35	RP-L35, MRPL35, rpmI
PPSC2_23775	-3.26	5.29e-133	1.75e-131	chemotaxis protein CheY	Response regulator ArlR	phoB1, phoP
PPSC2_20370	-3.27	5.56e-156	2.6e-154	heme peroxidase	Putative heme-dependent peroxidase RBAM_034860	cld
PPSC2_18950	-3.27	5.02e-108	1.2e-106	MULTISPECIES: general stress protein	Glucose starvation-inducible protein B	K06884
PPSC2_11715	-3.27	9.02e-07	1.84e-06	hypothetical protein	_	_
PPSC2_18680	-3.28	6.75e-115	1.76e-113	MULTISPECIES: hypothetical protein	_	_
PPSC2_24305	-3.31	1.82e-137	6.4e-136	MULTISPECIES: 3-hexulose-6-phosphate synthase	3-hexulose-6-phosphate synthase	hxlA
PPSC2_15250	-3.31	2.26e-103	5.15e-102	MULTISPECIES: regulatory protein	Anaerobic regulatory protein	fnr
PPSC2_18100	-3.33	1.75e-148	7.42e-147	hypothetical protein	Uncharacterized protein YdhK	_
PPSC2_23875	-3.36	4.52e-103	1.02e-101	nitric oxide synthase oxygenase	Nitric oxide synthase oxygenase	nos
PPSC2_15260	-3.37	2.02e-155	9.26e-154	HxlR family transcriptional regulator	HTH-type transcriptional regulator YodB	_
PPSC2_20530	-3.37	2.25e-138	8.16e-137	MULTISPECIES: cytochrome oxidase assembly protein	Heme A synthase	COX15
PPSC2_08825	-3.4	1.52e-46	1.16e-45	hypothetical protein	_	_
PPSC2_24410	-3.41	1.93e-96	3.89e-95	sugar epimerase	Uncharacterized sugar epimerase YhfK	_
PPSC2_17220	-3.41	6.19e-49	4.95e-48	NAD-dependent epimerase	Uronate dehydrogenase	udh
PPSC2_10375	-3.42	7.03e-85	1.13e-83	hypothetical protein	Putative L,D-transpeptidase YkuD	_
PPSC2_24055	-3.42	3.01e-37	1.82e-36	hypothetical protein	_	_
PPSC2_24625	-3.43	5.03e-127	1.55e-125	ABC transporter substrate-binding protein	Uncharacterized protein YhjP	_
PPSC2_11455	-3.43	6.24e-103	1.41e-101	phospholipid phosphatase	Putative lipid phosphate phosphatase YodM	bcrC
PPSC2_01050	-3.44	1.05e-48	8.37e-48	hypothetical protein	_	K09125
PPSC2_01675	-3.47	1.26e-95	2.5e-94	hypothetical protein	_	_
PPSC2_05965	-3.49	1.24e-98	2.61e-97	permease	_	_
PPSC2_20590	-3.5	3.87e-146	1.56e-144	protoheme IX farnesyltransferase	Protoheme IX farnesyltransferase	cyoE
PPSC2_25075	-3.53	1.03e-150	4.45e-149	gluconate permease	Gluconate permease	TC.GNTP
PPSC2_13890	-3.54	1.04e-162	5.4e-161	glycosyl transferase family 1	Uncharacterized ABC transporter ATP-binding protein YdiF	lsa
PPSC2_03365	-3.54	3.18e-138	1.15e-136	ArsR family transcriptional regulator	_	_
PPSC2_09535	-3.56	0.0145	0.0211	hypothetical protein	Intracellular iron chaperone frataxin	K05937
PPSC2_10675	-3.59	4.14e-165	2.22e-163	hypothetical protein	_	_
PPSC2_11460	-3.59	6.81e-55	6.25e-54	bacitracin ABC transporter permease	Bacitracin transport permease protein BcrC	bcrC
PPSC2_19480	-3.6	7.44e-145	2.92e-143	glutamyl-tRNA reductase	Glutamyl-tRNA reductase	hemA
PPSC2_21245	-3.64	5.86e-162	2.97e-160	response regulator	Phosphoserine phosphatase RsbP	rsbU_P
PPSC2_01890	-3.64	5.12e-88	8.61e-87	GNAT family acetyltraansferase	_	K06975
PPSC2_21205	-3.66	2.2e-137	7.71e-136	hypothetical protein	_	_
PPSC2_13305	-3.66	2.73e-44	2e-43	D-ribose transporter ATP binding protein	Ribose import ATP-binding protein RbsA	rbsA
PPSC2_07300	-3.67	1.93e-160	9.68e-159	serine protease	Putative serine protease HhoB	_
PPSC2_13470	-3.71	5.24e-202	4.11e-200	glucose-1-phosphate adenylyltransferase	Glucose-1-phosphate adenylyltransferase	glgC
PPSC2_09210	-3.72	4.22e-73	5.5e-72	integron gene cassette protein	_	_
PPSC2_25105	-3.76	3.62e-131	1.14e-129	transcriptional regulator	HTH-type transcriptional repressor ComR	nemR
PPSC2_21455	-3.77	4.37e-159	2.15e-157	thioredoxin reductase	Thioredoxin reductase	trxB
PPSC2_12345	-3.77	6.17e-88	1.04e-86	osmotically inducible protein OsmC	_	_
PPSC2_12310	-3.79	3.59e-100	7.84e-99	thioredoxin	Thioredoxin	trxA
PPSC2_24060	-3.83	7.16e-132	2.28e-130	esterase	Putative alpha/beta hydrolase R526	_
PPSC2_06865	-3.84	2.56e-40	1.68e-39	MULTISPECIES: hypothetical protein	_	_
PPSC2_06240	-3.87	5.7e-158	2.77e-156	multidrug transporter	_	_
PPSC2_14510	-3.87	1.82e-147	7.58e-146	acetyltransferase	Uncharacterized transferase YtoA	_
PPSC2_03725	-3.93	1.2e-156	5.72e-155	transcriptional regulator	HTH-type transcriptional activator TipA	_
PPSC2_03740	-3.94	8.21e-99	1.74e-97	hypothetical protein	_	_
PPSC2_10575	-3.98	1.42e-113	3.63e-112	hypothetical protein	_	_
PPSC2_09180	-3.99	4.36e-202	3.48e-200	3-oxoacyl-ACP synthase	3-oxoacyl-[acyl-carrier-protein]	fabF
PPSC2_05370	-3.99	2.18e-17	7.24e-17	hypothetical protein	_	_
PPSC2_08075	-4.01	2.71e-105	6.31e-104	manganese catalase	Uncharacterized protein YjqC	K07217
PPSC2_05375	-4.01	1.21e-12	3.31e-12	MULTISPECIES: hypothetical protein	_	_
PPSC2_10620	-4.02	1.68e-125	5.05e-124	hypothetical protein	_	_
PPSC2_15820	-4.05	1.42e-157	6.85e-156	MULTISPECIES: hypothetical protein	_	_
PPSC2_10835	-4.08	1.23e-234	1.39e-232	oxidoreductase	Uncharacterized oxidoreductase YrpG	_
PPSC2_25135	-4.08	9.05e-110	2.22e-108	phosphoglycerate mutase	_	PGAM, gpmA
PPSC2_06440	-4.12	6.2e-125	1.84e-123	MULTISPECIES: osmc osmc	Organic hydroperoxide resistance protein	_
PPSC2_24430	-4.13	4.53e-183	2.83e-181	MULTISPECIES: general stress protein	Glucose starvation-inducible protein B	K06884
PPSC2_21450	-4.13	2.07e-151	9.16e-150	MULTISPECIES: glutaredoxin glutaredoxin	_	_
PPSC2_15765	-4.13	4.42e-89	7.68e-88	transporter	Uncharacterized transporter YwkB	K07088
PPSC2_15965	-4.16	1.02e-25	4.45e-25	hypothetical protein	_	_
PPSC2_10595	-4.19	8.49e-224	8.6e-222	conjugal transfer protein TraR	Uncharacterized protein YteA	_
PPSC2_23880	-4.25	6.8e-174	4.03e-172	general stress protein	DNA protection during starvation protein 2	dps
PPSC2_24825	-4.25	2.33e-90	4.12e-89	glutathione peroxidase	Hydroperoxy fatty acid reductase gpx1	E1.11.1.9
PPSC2_24275	-4.31	3.36e-115	8.78e-114	phosphoglyceromutase	2,3-bisphosphoglycerate-dependent phosphoglycerate mutase	PGAM, gpmA
PPSC2_21920	-4.34	1.51e-144	5.87e-143	peptidase	_	pfpI
PPSC2_25145	-4.39	2.68e-121	7.53e-120	general stress protein	Uncharacterized NAD(P)H oxidoreductase YdeQ	_
PPSC2_12320	-4.4	4.43e-208	3.66e-206	amine oxidase	Probable flavin-containing monoamine oxidase C	MAO, aofH
PPSC2_12325	-4.41	2.1e-166	1.13e-164	thioredoxin	_	_
PPSC2_14505	-4.44	1.09e-06	2.21e-06	MULTISPECIES: hypothetical protein	_	_
PPSC2_11345	-4.48	5.09e-199	3.93e-197	MULTISPECIES: hypothetical protein	_	_
PPSC2_01320	-4.53	1.39e-173	8.17e-172	phosphoketolase	Probable phosphoketolase	xfp, xpk
PPSC2_12340	-4.53	4.31e-68	5.07e-67	hypothetical protein	_	_
PPSC2_25140	-4.56	1.38e-120	3.82e-119	short-chain dehydrogenase	Uncharacterized oxidoreductase YxjF	_
PPSC2_18810	-4.65	2.09e-220	1.99e-218	50S ribosomal protein L25	50S ribosomal protein L25	RP-L25, rplY
PPSC2_18805	-4.65	4.41e-78	6.38e-77	methyl-accepting chemotaxis sensory transducer	Methyl-accepting chemotaxis protein TlpB	mcp
PPSC2_21250	-4.67	3.24e-188	2.16e-186	MULTISPECIES: general stress protein	General stress protein 17M	_
PPSC2_03425	-4.69	4.31e-184	2.72e-182	trehalose-6-phosphate hydrolase	Trehalose-6-phosphate hydrolase	treC
PPSC2_02890	-4.7	3e-207	2.43e-205	membrane protein	_	_
PPSC2_11930	-4.71	3.32e-280	6.72e-278	hypothetical protein	_	_
PPSC2_07975	-4.71	6.36e-135	2.15e-133	general stress protein	General stress protein 20U	dps
PPSC2_08320	-4.96	7.91e-238	9.39e-236	short-chain dehydrogenase	Uncharacterized oxidoreductase YhxC	_
PPSC2_12315	-4.97	1.21e-234	1.39e-232	oxidoreductase	Uncharacterized oxidoreductase MT0793	_
PPSC2_03430	-4.99	1.51e-170	8.64e-169	PTS beta-glucoside transporter subunit IIABC	PTS system trehalose-specific EIIBC component	PTS-Tre-EIIB, treB
PPSC2_15330	-5.18	8.72e-129	2.72e-127	hypothetical protein	Uncharacterized protein YdaT	_
PPSC2_14515	-5.23	9.25e-215	8.03e-213	hypothetical protein	_	_
PPSC2_07395	-5.42	3.61e-38	2.25e-37	membrane protein	_	_
PPSC2_13300	-5.84	1.07e-83	1.69e-82	ribose ABC transporter permease	Ribose transport system permease protein RbsC	rbsC
PPSC2_13295	-7.53	3.21e-222	3.19e-220	D-ribose transporter subunit RbsB	D-ribose-binding protein	rbsB
PPSC2_22200	-20.4	0.0335	0.0461	hypothetical protein, partial	_	_
