# Supplementary material for: Interactional mechanisms of Paenibacillus polymyxa SC2 and pepper (Capsicum annuum L.) suggested by transcriptomics
Source: BMC Microbiol. 2021 Mar 4;21:70. doi: 10.1186/s12866-021-02132-2 (PMC7931354; doi:10.1186/s12866-021-02132-2)
Supplement: Supplementary file 4 — Additional file 4: Table S4 Annotation of differentially expressed genes in pepper. [file 12866_2021_2132_MOESM4_ESM.xlsx]

## Sheet: Sheet1
gene_id	log2FC (PH/P)	p-value	FDR	NR_Description	Swissprot_Description	KEGG_GENE
c98603_g1	10.84	3.11e-50	1.48e-45	uncharacterized protein LOC102600685	_	_
c43243_g1	10.29	1.03e-43	2.44e-39	miraculin-like	Miraculin	_
c56404_g2	8.59	4.2e-43	6.64e-39	uncharacterized protein LOC102580215	_	_
c99088_g1	8.22	1.62e-42	1.92e-38	uncharacterized protein LOC102579654	_	_
c18730_g1	8.24	5.66e-41	5.37e-37	expansin-like B1-like	Expansin-like B1	_
c50240_g1	7.57	1.52e-36	1.2e-32	expansin-like B1-like	Expansin-like B1	_
c67370_g1	8.79	1.78e-34	1.2e-30	laccase-14-like	Laccase-14	E1.10.3.2
c22118_g1	9.47	2.57e-33	1.52e-29	reticuline oxidase-like protein-like	Reticuline oxidase-like protein	_
c100945_g1	6.68	3.12e-31	1.64e-27	polygalacturonase-like	Polygalacturonase	E3.2.1.67
c109448_g1	6.31	1.17e-30	5.56e-27	uncharacterized protein LOC101259996	Heavy metal-associated isoprenylated plant protein 26	_
c59132_g1	7.09	2.8e-30	1.21e-26	ubiquinol oxidase 3, mitochondrial-like	Ubiquinol oxidase 3, mitochondrial	AOX1, AOX2
c39662_g1	6.89	2.5e-29	9.88e-26	probable glutathione S-transferase parA-like	Probable glutathione S-transferase parA	GST, gst
c88927_g1	6.87	3.08e-29	1.12e-25	uncharacterized protein LOC102583596	_	_
c36130_g1	7.08	7.28e-29	2.47e-25	E3 ubiquitin-protein ligase PUB24-like	E3 ubiquitin-protein ligase PUB23	_
c67861_g1	6.62	4.08e-28	1.29e-24	Autoinhibited calcium ATPase	Putative calcium-transporting ATPase 13, plasma membrane-type	E3.6.3.8
c23326_g1	9.05	3.55e-27	1.05e-23	chaperone protein dnaJ 6-like	_	_
c54015_g1	5.48	6.75e-27	1.88e-23	uncharacterized protein LOC101253562	_	_
c102305_g1	6.45	8.12e-27	2.14e-23	putative pectinesterase 11-like	Putative pectinesterase 11	E3.1.1.11
c38711_g1	7.9	1.29e-26	3.22e-23	cytochrome P450	Beta-amyrin 28-oxidase	_
c50209_g1	5.86	2.64e-26	6.26e-23	patatin-like phospholipase 1	Peptidyl-prolyl cis-trans isomerase CYP40	PPID, CYPD
c109270_g1	7.11	4.02e-26	9.08e-23	ethylene-responsive transcription factor ERF098-like	Ethylene-responsive transcription factor ERF098	_
c118922_g1	6.11	7.45e-26	1.61e-22	uncharacterized protein LOC101489997	_	_
c64265_g3	5.59	1.48e-25	3.06e-22	3-hydroxy-3-methylglutaryl coenzyme A synthase	Hydroxymethylglutaryl-CoA synthase	E2.3.3.10
c66318_g1	7.13	2.65e-25	5.25e-22	ACC synthase	1-aminocyclopropane-1-carboxylate synthase 2	ACS
c99336_g1	-5	2.77e-25	5.26e-22	unnamed protein product	Protein SRG1	_
c24264_g1	5.95	6.63e-25	1.21e-21	tropinone reductase homolog	Tropinone reductase homolog	TR1
c50271_g1	6.06	8.81e-25	1.55e-21	cystein protease inhibitor 2	Multicystatin	_
c65710_g1	4.98	9.19e-25	1.56e-21	ACC oxidase	1-aminocyclopropane-1-carboxylate oxidase 3	E1.14.17.4
c98578_g1	7.87	1.1e-24	1.79e-21	uncharacterized protein LOC102590215	_	_
c10064_g1	6.13	6.35e-24	1e-20	uncharacterized protein R102.4 isoform X1	Probable low-specificity L-threonine aldolase 1	ltaE
c118651_g1	10.08	7.47e-24	1.14e-20	proline dehydrogenase 2, mitochondrial-like	Proline dehydrogenase 1, mitochondrial	PRODH
c61422_g1	6.6	1.48e-23	2.19e-20	receptor-like protein kinase	Probable receptor-like protein kinase At5g39020	_
c7462_g1	5.82	2.19e-23	3.15e-20	hypothetical protein EUGRSUZ_J00793	Pre-mRNA-splicing factor cwc22	CWC22
c119678_g1	6.52	4.33e-23	6.04e-20	putative calcium-binding protein CML19-like	Calcium-binding protein CML38	CML
c118659_g1	4.68	4.97e-23	6.74e-20	probable aminotransferase TAT2-like	Probable aminotransferase TAT2	TAT
c118081_g1	6.41	6.4e-23	8.44e-20	uncharacterized protein LOC102583022	_	_
c118994_g1	-5.97	1.05e-22	1.35e-19	cytochrome P450 734A1-like	Cytochrome P450 CYP749A22	CYP734A1, BAS1
c67648_g1	6.78	1.09e-22	1.36e-19	_	_	_
c62028_g1	5.68	2.18e-22	2.66e-19	caffeoylshikimate esterase-like	Caffeoylshikimate esterase	_
c9843_g1	-5.07	2.77e-22	3.28e-19	bidirectional sugar transporter SWEET11-like	Bidirectional sugar transporter SWEET11	SLC50A, SWEET
c69450_g1	-4.52	3.15e-22	3.65e-19	nitrate transporter 1.3-like	Protein NRT1/ PTR FAMILY 6.4	SLC15A3_4, PHT
c43527_g1	5.02	5.03e-22	5.68e-19	glutamate receptor 2.7-like	Glutamate receptor 2.8	GRIP
c21962_g1	-5.65	5.86e-22	6.27e-19	bidirectional sugar transporter SWEET1-like	Bidirectional sugar transporter SWEET1	SLC50A, SWEET
c68413_g9	5.43	5.95e-22	6.27e-19	sterol-22-desaturase	Cytochrome P450 710A2	CYP710A
c55295_g1	5.26	5.95e-22	6.27e-19	uncharacterized protein LOC102595316	_	_
c62936_g1	8.27	7.7e-22	7.94e-19	_	_	_
c7736_g1	5.3	8.44e-22	8.52e-19	pyrophosphate-energized vacuolar membrane proton pump 1-like	Pyrophosphate-energized vacuolar membrane proton pump	ppa
c65936_g8	5.25	1.22e-21	1.2e-18	disease resistance protein RPP13-like	_	_
c68359_g8	5.95	1.66e-21	1.61e-18	_	_	_
c100023_g1	8.29	1.9e-21	1.8e-18	casparian strip membrane protein 1-like	Casparian strip membrane protein VIT_14s0108g01050	_
c65215_g2	5.76	2.21e-21	2.06e-18	_	_	_
c8486_g1	6.81	2.34e-21	2.13e-18	probable WRKY transcription factor 45-like	Probable WRKY transcription factor 75	_
c98271_g1	6.09	3.09e-21	2.77e-18	uncharacterized protein LOC102583236	_	_
c98894_g1	6.5	7.02e-21	6.16e-18	zinc finger protein ZAT11-like	Zinc finger protein ZAT12	_
c24230_g1	5.33	7.15e-21	6.16e-18	syntaxin-121-like	Syntaxin-121	STX1B_2_3
c78851_g1	6.14	7.57e-21	6.41e-18	pathogenesis-related gene transcriptional activator	Pathogenesis-related genes transcriptional activator PTI5	PTI5
c30918_g1	6.91	8.1e-21	6.74e-18	_	_	_
c23920_g1	5.13	8.92e-21	7.29e-18	peroxisomal fatty acid beta-oxidation multifunctional protein AIM1-like isoform X1	Peroxisomal fatty acid beta-oxidation multifunctional protein AIM1	MFP2
c68734_g1	4.62	9.31e-21	7.49e-18	uncharacterized protein LOC102602864	_	_
c108957_g1	5.33	1.14e-20	9.01e-18	probable indole-3-acetic acid-amido synthetase GH3.1-like	Probable indole-3-acetic acid-amido synthetase GH3.8	GH3
c88632_g1	5.65	1.3e-20	1.01e-17	UDP-glycosyltransferase 73D1-like	UDP-glycosyltransferase 73D1	_
c49860_g1	6.48	1.6e-20	1.22e-17	transcription factor CAULIFLOWER-like	MADS-box transcription factor 13	_
c67751_g2	5.44	2.04e-20	1.53e-17	pleiotropic drug resistance protein 2-like	Pleiotropic drug resistance protein 2	_
c118108_g1	6.17	2.27e-20	1.68e-17	beta-amylase 3, chloroplastic-like	Beta-amylase 3, chloroplastic	E3.2.1.2
c88376_g1	7.15	2.32e-20	1.69e-17	BTB/POZ and TAZ domain-containing protein 4-like isoform 2	BTB/POZ and TAZ domain-containing protein 4	_
c66531_g11	5.1	3.3e-20	2.37e-17	_	_	_
c53749_g1	6.74	4.6e-20	3.25e-17	putative calcium-binding protein CML23-like	_	_
c68046_g1	6.74	4.96e-20	3.46e-17	cell wall peroxidase	Lignin-forming anionic peroxidase	E1.11.1.7
c48415_g1	-4.52	5.76e-20	3.96e-17	uncharacterized protein LOC102593326	_	_
c78798_g1	6.07	6.77e-20	4.59e-17	miraculin-like	_	_
c65311_g2	4.97	7.21e-20	4.82e-17	S-type anion channel SLAH1-like	S-type anion channel SLAH1	_
c39553_g2	5.92	8.25e-20	5.44e-17	glutamate decarboxylase isozyme 3	Glutamate decarboxylase	E4.1.1.15, gadB, gadA, GAD
c22512_g1	4.54	1.18e-19	7.66e-17	NAC domain protein 1	Protein ATAF2	_
c67503_g1	8.53	1.2e-19	7.7e-17	_	_	_
c120183_g1	-4.99	1.22e-19	7.7e-17	probable calcium-binding protein CML26-like	Calcium-binding allergen Ole e 8	_
c68801_g1	5.84	1.23e-19	7.7e-17	phospholipase A1-Igamma1, chloroplastic-like	Phospholipase A1-Igamma1, chloroplastic	_
c48656_g1	5.52	1.5e-19	9.22e-17	probable cinnamyl alcohol dehydrogenase 6-like	Probable cinnamyl alcohol dehydrogenase 6	E1.1.1.195
c65190_g1	6.91	1.53e-19	9.32e-17	unnamed protein product	RING-H2 finger protein ATL2	RHA1
c56199_g1	4.52	1.64e-19	9.87e-17	phosphatidylinositol/phosphatidylcholine transfer protein SFH1-like isoform X1	_	_
c66531_g14	6.1	2.06e-19	1.22e-16	_	_	_
c118338_g1	4.91	2.55e-19	1.49e-16	sigma factor binding protein 1, chloroplastic-like	_	_
c64811_g1	5.01	2.61e-19	1.51e-16	hypothetical protein PRUPE_ppa026862mg	_	_
c88446_g1	8.12	2.91e-19	1.66e-16	9-divinyl ether synthase	9-divinyl ether synthase	CYP74D, DES
c48212_g2	5.31	3.04e-19	1.72e-16	TPR repeat-containing thioredoxin TTL4-like	TPR repeat-containing thioredoxin TTL4	DNAJC7
c118307_g1	7.02	3.33e-19	1.86e-16	_	_	_
c41800_g1	4.33	4.1e-19	2.24e-16	hydroxycinnamoyl-CoA: serotonin N-(hydroxycinnamoyl)transferase	Tyramine N-feruloyltransferase 4/11	_
c66916_g5	5.05	4.12e-19	2.24e-16	ninja-family protein AFP3-like	E3 ubiquitin-protein ligase RING1-like	_
c79448_g1	4.16	4.46e-19	2.41e-16	serine acetyltransferase 3, mitochondrial-like	Serine acetyltransferase 3, mitochondrial	cysE
c67188_g1	-4.97	4.79e-19	2.55e-16	WAT1-related protein At1g09380-like isoform X1	WAT1-related protein At1g09380	_
c78563_g1	8.17	5.49e-19	2.89e-16	miraculin-like	Miraculin	_
c61160_g1	-4.61	5.93e-19	3.09e-16	_	_	_
c68248_g3	6.03	9.8e-19	5.05e-16	cytochrome P450 71D7-like	Cytochrome P450 71D7	CYP71D55
c118545_g1	6.01	1.56e-18	7.94e-16	multiprotein-bridging factor 1c-like	Multiprotein-bridging factor 1c	MBF1
c57188_g1	6.35	2.37e-18	1.2e-15	uncharacterized protein LOC102591921	Glucan endo-1,3-beta-glucosidase 11	_
c41547_g1	6.34	2.83e-18	1.41e-15	uncharacterized protein LOC101256151	_	_
c50240_g2	6.9	4.04e-18	1.99e-15	expansin-like B1-like	_	_
c88686_g1	5.03	5.56e-18	2.72e-15	probable anion transporter 3, chloroplastic-like	Probable anion transporter 3, chloroplastic	SLC17A
c69027_g1	4.52	7.47e-18	3.61e-15	uncharacterized protein LOC101246548	Putative Myb family transcription factor At1g14600	_
c68608_g1	5.66	7.77e-18	3.72e-15	protein ASPARTIC PROTEASE IN GUARD CELL 1-like	Protein ASPARTIC PROTEASE IN GUARD CELL 1	_
c98242_g1	6.26	8.48e-18	4.02e-15	xyloglucan-specific endo-beta-1,4-glucanase inhibitor	_	_
c98262_g1	4.83	1.08e-17	5.04e-15	proteinase inhibitor type-2 CEVI57-like	Proteinase inhibitor type-2 CEVI57	_
c55060_g1	5.63	1.2e-17	5.52e-15	mitogen-activated protein kinase kinase kinase 3-like	Mitogen-activated protein kinase kinase kinase A	_
c59324_g1	-4.94	1.39e-17	6.33e-15	protein GLUTAMINE DUMPER 2-like	Protein GLUTAMINE DUMPER 3	_
c66432_g1	4.47	1.5e-17	6.79e-15	3-hydroxy-3-methylglutaryl-coenzyme A reductase 2	3-hydroxy-3-methylglutaryl-coenzyme A reductase 2	HMGCR
c67638_g3	-4.57	1.86e-17	8.34e-15	basic helix-loop-helix family protein	Transcription factor bHLH51	_
c68387_g2	6.93	1.9e-17	8.43e-15	RecName: Full=5-epiaristolochene synthase	5-epiaristolochene synthase	TPS31
c8517_g1	8.45	2.43e-17	1.07e-14	hypothetical protein CICLE_v10026808mg	Putative RING-H2 finger protein ATL61	EL5
c88507_g1	6.16	2.48e-17	1.08e-14	hexose transporter	Sugar transport protein 13	_
c58647_g1	8.34	3.21e-17	1.38e-14	RING-H2 finger protein ATL74-like	Putative RING-H2 finger protein ATL37	RHA2
c56988_g1	4.46	3.48e-17	1.49e-14	probable inactive purple acid phosphatase 27-like, partial	Probable inactive purple acid phosphatase 24	_
c67307_g4	8.23	3.7e-17	1.57e-14	hypothetical protein EUTSA_v10021749mg	Probable histone H2A.2	H2A
c109376_g1	4.45	3.8e-17	1.6e-14	cysteine-rich repeat secretory protein 38-like	Cysteine-rich repeat secretory protein 38	_
c119379_g1	7.78	4.71e-17	1.96e-14	_	Protein Ycf2	_
c55871_g1	6.79	4.83e-17	1.99e-14	alkaline alpha-galactosidase seed imbibition protein	Probable galactinol--sucrose galactosyltransferase 1	E2.4.1.82
c108507_g1	4.07	6.04e-17	2.45e-14	carboxylesterase 1-like	Carboxylesterase 1	_
c66063_g2	-5.59	7.27e-17	2.9e-14	type I inositol 1,4,5-trisphosphate 5-phosphatase CVP2-like	Type I inositol 1,4,5-trisphosphate 5-phosphatase CVP2	E3.1.3.36
c7711_g1	6.59	7.64e-17	3.01e-14	branched-chain amino acid aminotransferase	Branched-chain-amino-acid aminotransferase 2, chloroplastic	E2.6.1.42, ilvE
c65053_g1	6.05	8.02e-17	3.12e-14	kiwellin-like	Kiwellin	_
c65215_g1	5.21	9.19e-17	3.54e-14	_	_	_
c118245_g1	4.23	9.31e-17	3.56e-14	UDP-glucosyltransferase 1	Limonoid UDP-glucosyltransferase	_
c66777_g3	5.97	9.9e-17	3.76e-14	hypothetical protein JCGZ_23535	Ethylene-responsive transcription factor 1B	ERF1
c41800_g2	4.44	1.2e-16	4.53e-14	hydroxycinnamoyl-CoA: serotonin N-(hydroxycinnamoyl)transferase	Tyramine N-feruloyltransferase 4/11	_
c110359_g1	4.61	1.26e-16	4.67e-14	hypothetical protein POPTR_0012s07750g	_	_
c66778_g4	6.75	1.3e-16	4.77e-14	copia-type polyprotein	_	_
c108312_g1	5.62	1.86e-16	6.8e-14	glycosyltransferase	UDP-glycosyltransferase 85A1	_
c66316_g2	4.94	2e-16	7.23e-14	_	_	_
c7762_g1	5	2.08e-16	7.48e-14	calcium-binding protein CML38-like	Calcium-binding protein CML38	CML
c109219_g1	7.08	2.51e-16	8.97e-14	_	_	_
c98699_g1	6.1	2.98e-16	1.05e-13	_	_	_
c89163_g1	5.28	3.07e-16	1.08e-13	myb-related protein 315-like	Transcription factor MYB108	MYBP
c36986_g1	4.02	4.16e-16	1.42e-13	F-box protein SKIP27-like isoform X1	F-box protein At1g61340	_
c78561_g1	7.57	4.56e-16	1.54e-13	tryptophan decarboxylase	Aromatic-L-amino-acid decarboxylase	E4.1.1.25
c59556_g1	4.32	5e-16	1.68e-13	aminotransferase ALD1-like	Probable LL-diaminopimelate aminotransferase, chloroplastic	E2.6.1.83
c89271_g1	7.21	5.99e-16	1.99e-13	uncharacterized protein LOC102600765	_	_
c21541_g1	5.53	6.39e-16	2.1e-13	uncharacterized protein LOC102599887	_	_
c68408_g2	6.56	7.13e-16	2.33e-13	uncharacterized protein LOC101258733	_	_
c119318_g1	-4.88	8.02e-16	2.57e-13	uncharacterized protein At4g06744-like	Uncharacterized protein At4g06744	_
c88838_g1	4.53	8.03e-16	2.57e-13	scarecrow-like protein	Chitin-inducible gibberellin-responsive protein 1	_
c78245_g1	5.42	8.34e-16	2.65e-13	stem-specific protein TSJT1-like	Stem-specific protein TSJT1	_
c57451_g3	5.59	8.48e-16	2.68e-13	uncharacterized protein YwkD-like	_	_
c13668_g1	4.17	8.77e-16	2.76e-13	probable carboxylesterase 12-like	2-hydroxyisoflavanone dehydratase	_
c67858_g7	4.55	1.12e-15	3.41e-13	Polyprotein, putative	_	_
c43585_g1	-5.99	1.13e-15	3.44e-13	gibberellin 3-beta-dioxygenase 1-like	Probable 2-oxoglutarate-dependent dioxygenase AOP1.2	_
c50421_g1	4.6	1.24e-15	3.71e-13	alkaline/neutral invertase CINV2-like	Alkaline/neutral invertase CINV2	_
c67972_g1	5.12	1.4e-15	4.16e-13	cytokinin oxidase/dehydrogenase-like	Cytokinin dehydrogenase 7	CKX
c34354_g1	5.66	1.61e-15	4.71e-13	probable peroxygenase 5-like	Probable peroxygenase 5	PXG
c108928_g1	5.13	1.61e-15	4.71e-13	uncharacterized protein LOC101255885	_	_
c63785_g1	-5.15	1.64e-15	4.76e-13	cytochrome P450 734A1-like	Cytochrome P450 CYP749A22	CYP734A1, BAS1
c56869_g1	5.29	1.66e-15	4.79e-13	_	_	_
c118217_g1	6.58	1.73e-15	4.97e-13	uncharacterized protein LOC101246180	_	_
c72157_g1	5.08	1.86e-15	5.32e-13	_	_	_
c50138_g1	5.84	1.9e-15	5.37e-13	BON1-associated protein 2-like	BON1-associated protein 2	_
c13412_g1	6.11	1.9e-15	5.37e-13	_	_	_
c47838_g1	4.53	1.93e-15	5.41e-13	uncharacterized protein LOC102591923	_	_
c99025_g1	-5.24	2.05e-15	5.73e-13	light-inducible protein CPRF2-like	Ocs element-binding factor 1	_
c69234_g1	4.51	2.14e-15	5.94e-13	putative glutamine amidotransferase YLR126C-like	_	_
c63338_g1	5.6	2.52e-15	6.9e-13	putative calcium-binding protein CML19-like	Probable calcium-binding protein CML31	CML
c66538_g3	4.2	2.67e-15	7.28e-13	WRKY transcription factor-a	Probable WRKY transcription factor 3	WRKY33
c78713_g1	4.68	2.84e-15	7.69e-13	cysteine/histidine-rich DC1 domain protein	_	_
c42685_g1	5.83	3.17e-15	8.48e-13	putative late blight resistance protein homolog R1B-17-like	Putative late blight resistance protein homolog R1B-17	_
c66158_g3	6.18	3.25e-15	8.67e-13	premnaspirodiene oxygenase-like	Premnaspirodiene oxygenase	_
c57365_g5	4.1	5.02e-15	1.32e-12	HVA22-like protein i-like	HVA22-like protein i	REEP1_2_3_4
c65179_g1	5.59	5.27e-15	1.38e-12	cannabidiolic acid synthase-like	Cannabidiolic acid synthase	_
c88472_g1	4.57	6.17e-15	1.6e-12	leucine-rich repeat protein	Somatic embryogenesis receptor kinase 2	_
c41079_g1	-4.09	6.4e-15	1.65e-12	proline-rich protein 4-like isoform X5	Proline-rich protein 4	_
c66787_g3	5.25	7.38e-15	1.88e-12	uncharacterized protein LOC101255677	_	_
c60377_g1	6.96	8.62e-15	2.19e-12	E3 ubiquitin-protein ligase Arkadia-like	E3 ubiquitin-protein ligase EL5	RHA2
c69002_g1	5.17	8.99e-15	2.27e-12	protein TIFY 4A-like	_	JAZ
c62044_g1	5.07	9.18e-15	2.3e-12	proline oxidase/dehydrogenase 1	Proline dehydrogenase 1, mitochondrial	PRODH
c59132_g2	7.31	1.06e-14	2.63e-12	ubiquinol oxidase 3, mitochondrial-like	_	AOX1, AOX2
c48320_g2	6.22	1.07e-14	2.63e-12	_	_	_
c55034_g2	4.52	1.14e-14	2.76e-12	heat stress transcription factor B-3-like	_	HSFF
c57775_g1	4.05	1.15e-14	2.77e-12	farnesyl pyrophosphate synthase 1-like	Farnesyl pyrophosphate synthase 1	FDPS
c99352_g1	7.79	1.35e-14	3.25e-12	seed biotin-containing protein SBP65-like	Seed biotin-containing protein SBP65	_
c66943_g9	5.45	1.44e-14	3.46e-12	_	_	_
c63382_g1	4.81	1.57e-14	3.75e-12	RING-H2 finger protein ATL60-like	RING-H2 finger protein ATL60	_
c92360_g1	-5.11	1.61e-14	3.81e-12	putative lipid-transfer protein DIR1-like	Putative lipid-transfer protein DIR1	_
c68387_g3	6.83	1.65e-14	3.9e-12	5-epi-aristolochene synthase	5-epiaristolochene synthase	HVS
c67269_g1	5.93	1.66e-14	3.9e-12	uncharacterized protein LOC101245404	_	_
c36559_g1	5.31	1.8e-14	4.18e-12	myosin heavy chain kinase B-like	Myosin heavy chain kinase B	_
c98377_g1	5.29	1.92e-14	4.44e-12	E3 ubiquitin-protein ligase RMA1H1-like	E3 ubiquitin-protein ligase RMA1H1	RNF5
c68340_g2	5.38	2.18e-14	5e-12	_	_	_
c110957_g1	-4.08	2.47e-14	5.56e-12	uncharacterized protein LOC102578555	_	_
c90250_g1	-7.86	2.53e-14	5.65e-12	bidirectional sugar transporter SWEET10-like	_	SLC50A, SWEET
c67974_g2	4.23	2.62e-14	5.84e-12	uridine nucleosidase 1-like	Uridine nucleosidase 1	URH1
c88801_g1	6.04	2.83e-14	6.25e-12	pathogenesis-related protein 4	Pathogenesis-related protein P2	_
c66269_g1	5.44	3.06e-14	6.72e-12	_	_	_
c7488_g2	5.16	3.15e-14	6.88e-12	glycerophosphodiester phosphodiesterase gde1-like	Glycerophosphodiester phosphodiesterase GDE1	_
c39419_g1	5.48	3.17e-14	6.9e-12	DIN1	Rhodanese-like domain-containing protein 15, chloroplastic	_
c60071_g1	5.59	3.45e-14	7.47e-12	_	_	_
c2110_g1	5.89	3.47e-14	7.47e-12	cucumber peeling cupredoxin-like	Cucumber peeling cupredoxin	_
c64139_g4	5.97	3.89e-14	8.36e-12	uncharacterized protein LOC102601122	Calcium uniporter protein, mitochondrial	_
c30337_g1	5.56	4.03e-14	8.6e-12	uncharacterized protein LOC102588342	_	_
c68423_g1	-5.06	4.06e-14	8.64e-12	_	_	_
c68134_g3	5.52	4.16e-14	8.81e-12	Strong similarity to Zea mays U12626)	Retrovirus-related Pol polyprotein from transposon TNT 1-94	_
c109073_g1	4.08	4.49e-14	9.43e-12	thioredoxin-like 1-2, chloroplastic-like	Thioredoxin-like 1-2, chloroplastic	_
c66856_g5	5.15	4.56e-14	9.53e-12	unnamed protein product	Probable LRR receptor-like serine/threonine-protein kinase RFK1	_
c55223_g1	-4.7	4.88e-14	1.02e-11	WAT1-related protein At5g07050-like	WAT1-related protein At5g07050	_
c61862_g1	4.79	5.1e-14	1.06e-11	uncharacterized protein LOC102583787 isoform X1	_	_
c39381_g1	4.18	5.34e-14	1.1e-11	probable LRR receptor-like serine/threonine-protein kinase At1g74360-like	Probable LRR receptor-like serine/threonine-protein kinase At1g74360	_
c42528_g1	5.56	5.92e-14	1.22e-11	ethylene-responsive transcription factor ABR1-like	_	_
c54815_g3	-4.45	5.96e-14	1.22e-11	uncharacterized protein LOC101257925	_	_
c65843_g1	4.9	6.17e-14	1.26e-11	_	_	_
c69025_g1	4.44	7.52e-14	1.52e-11	uncharacterized protein LOC101244211	_	_
c65502_g1	4.02	7.69e-14	1.55e-11	unnamed protein product	Putative G-type lectin S-receptor-like serine/threonine-protein kinase At1g61610	_
c60502_g2	7.07	9.27e-14	1.86e-11	uncharacterized protein LOC102581650	_	_
c89489_g1	4.26	9.64e-14	1.92e-11	anaerobic basic leucine zipper protein	Ocs element-binding factor 1	_
c43334_g1	5.17	9.74e-14	1.93e-11	ABA-responsive protein 1	GEM-like protein 5	_
c55615_g1	-4.94	1.15e-13	2.28e-11	unnamed protein product	_	_
c63082_g4	-5.11	1.16e-13	2.29e-11	3'-hydroxy-N-methyl-(S)-coclaurine 4'-O-methyltransferase-like	(RS)-norcoclaurine 6-O-methyltransferase	_
c89046_g1	4.55	1.29e-13	2.54e-11	miraculin-like protein	Miraculin	_
c99324_g1	4.19	1.38e-13	2.69e-11	uncharacterized protein LOC102579416	_	_
c43383_g1	5.38	1.44e-13	2.8e-11	phosphoenolpyruvate carboxykinase	Phosphoenolpyruvate carboxykinase [ATP]	E4.1.1.49, pckA
c111108_g1	5.01	1.47e-13	2.83e-11	uncharacterized protein LOC102583257	_	_
c78431_g1	4.73	1.47e-13	2.83e-11	miraculin-like	_	_
c50142_g2	4.26	1.96e-13	3.74e-11	uncharacterized protein LOC102593019	Uncharacterized histidine-rich protein DDB_G0274557	_
c43036_g2	4.91	1.98e-13	3.75e-11	leucoanthocyanidin dioxygenase-like	Leucoanthocyanidin dioxygenase	_
c115259_g1	-4.43	2.02e-13	3.82e-11	uncharacterized protein LOC102589943	_	_
c19804_g1	4.98	2.05e-13	3.85e-11	stem-specific protein TSJT1-like	Stem-specific protein TSJT1 [Nicotiana tabacum]	_
c68493_g1	5.98	2.13e-13	3.99e-11	pectinesterase 2-like	Pectinesterase 2	E3.1.1.11
c118523_g1	4.3	2.14e-13	3.99e-11	putative mediator of RNA polymerase II transcription subunit 26-like	_	_
c71446_g1	4.11	2.19e-13	4.07e-11	probable galacturonosyltransferase-like 10-like	Probable galacturonosyltransferase-like 10	_
c42528_g2	5.92	2.2e-13	4.08e-11	ethylene-responsive transcription factor ABR1-like	Ethylene-responsive transcription factor ABR1	_
c50099_g1	5.39	2.22e-13	4.1e-11	_	_	_
c65793_g2	4.03	2.28e-13	4.2e-11	probable receptor-like protein kinase At1g67000-like	Probable receptor-like protein kinase At5g39020	_
c60353_g2	6.11	2.31e-13	4.22e-11	zinc finger protein ZAT11-like	Zinc finger protein ZAT11	_
c64024_g1	4.36	2.46e-13	4.48e-11	uncharacterized protein LOC102605042	_	_
c64457_g4	4.34	2.52e-13	4.57e-11	nudix hydrolase 18, mitochondrial-like	Nudix hydrolase 18, mitochondrial	E3.6.1.52
c24245_g1	7.5	2.6e-13	4.68e-11	uncharacterized protein LOC102586215	Proteinase inhibitor type-2 CEVI57	_
c61662_g1	5.88	2.61e-13	4.68e-11	serine carboxypeptidase-like 40-like	Serine carboxypeptidase 24	SCPL-II
c119537_g1	4.67	2.68e-13	4.79e-11	chalcone isomerase, partial	Chalcone--flavonone isomerase	E5.5.1.6
c78339_g1	5.46	2.8e-13	4.98e-11	G-type lectin S-receptor-like serine/threonine-protein kinase At5g35370-like	G-type lectin S-receptor-like serine/threonine-protein kinase CES101	_
c118664_g1	-4.96	2.85e-13	5.05e-11	miraculin-like	Miraculin	_
c68559_g1	5.04	3.04e-13	5.36e-11	CBL-interacting serine/threonine-protein kinase 11-like	CBL-interacting serine/threonine-protein kinase 11	SNF1
c46281_g3	4.86	3.06e-13	5.37e-11	citrate-binding protein-like	Citrate-binding protein	_
c57819_g2	5.16	3.21e-13	5.58e-11	UTP--glucose-1-phosphate uridylyltransferase-like	UTP--glucose-1-phosphate uridylyltransferase	UGP2, galU, galF
c109974_g1	6.75	3.5e-13	6.06e-11	uncharacterized protein LOC102585683	_	_
c88608_g1	4.49	3.53e-13	6.08e-11	xyloglucan-specific endoglucanase inhibitor protein	Basic 7S globulin	_
c35033_g1	4.29	3.57e-13	6.09e-11	probable beta-1,3-galactosyltransferase 16-like	_	_
c68302_g1	-5.4	4.12e-13	7e-11	_	_	_
c101463_g1	5.83	4.22e-13	7.15e-11	developmentally regulated G-protein 2	Developmentally-regulated G-protein 2	K06944
c121931_g1	5.61	4.25e-13	7.18e-11	hypothetical protein POPTR_0003s06220g	Developmentally-regulated G-protein 2	K06944
c2564_g1	-6.17	4.4e-13	7.4e-11	cyclin-D4-2-like	Putative cyclin-D7-1	CYCD7
c108517_g1	4.54	4.78e-13	8.02e-11	CBS domain-containing protein CBSX5-like	CBS domain-containing protein CBSX5	_
c78870_g1	4.36	5.3e-13	8.82e-11	probable galactinol--sucrose galactosyltransferase 6-like	Probable galactinol--sucrose galactosyltransferase 6	E2.4.1.82
c54874_g1	5.88	5.42e-13	8.99e-11	hypothetical protein VITISV_009284	_	_
c98409_g1	-6.03	5.74e-13	9.45e-11	fruit-specific protein-like	_	_
c89090_g1	6.54	5.83e-13	9.56e-11	glucose and ribitol dehydrogenase homolog 1-like	Glucose and ribitol dehydrogenase homolog 1	_
c108335_g1	4.28	5.88e-13	9.62e-11	unnamed protein product	_	_
c101682_g1	5.43	6.19e-13	9.97e-11	protein FAR1-RELATED SEQUENCE 5-like	Protein FAR1-RELATED SEQUENCE 2	_
c68756_g1	4.52	6.22e-13	9.97e-11	uncharacterized protein C24B11.05-like isoform 1	_	K07025
c49334_g1	4.78	6.27e-13	9.99e-11	methylcrotonoyl-CoA carboxylase beta chain, mitochondrial-like	Methylcrotonoyl-CoA carboxylase beta chain, mitochondrial	E6.4.1.4B
c89942_g1	4.69	7.52e-13	1.19e-10	membrane receptor-like protein 1	_	_
c45232_g1	7.09	7.98e-13	1.25e-10	translocator protein homolog	Translocator protein homolog	BZRP
c45728_g2	4.44	8.01e-13	1.25e-10	probable galactinol--sucrose galactosyltransferase 5-like	Probable galactinol--sucrose galactosyltransferase 5	E2.4.1.82
c111759_g1	5.87	8.12e-13	1.27e-10	unnamed protein product	LOB domain-containing protein 27	_
c112019_g1	4.14	1.05e-12	1.61e-10	Uncharacterized protein TCM_002034	_	_
c101470_g1	5.89	1.09e-12	1.67e-10	_	_	_
c40117_g1	5.41	1.11e-12	1.69e-10	probable isoaspartyl peptidase/L-asparaginase 2-like	Probable isoaspartyl peptidase/L-asparaginase 2	iaaA, ASRGL1
c49013_g1	4.52	1.23e-12	1.85e-10	alpha-aminoadipic semialdehyde synthase-like isoform X1	Alpha-aminoadipic semialdehyde synthase	AASS
c88504_g1	-4.27	1.34e-12	2e-10	uncharacterized protein LOC102582031	_	_
c118599_g1	-4.03	1.61e-12	2.37e-10	cadmium/zinc-transporting ATPase HMA2-like	Cadmium/zinc-transporting ATPase HMA2	zntA
c46808_g1	-6.51	1.64e-12	2.4e-10	nitrate transporter 1.1-like	Protein NRT1/ PTR FAMILY 6.3	SLC15A3_4, PHT
c67041_g13	4.41	1.65e-12	2.41e-10	rho GTPase-activating protein 2-like isoform X1	Rho GTPase-activating protein 2	_
c53682_g1	6.72	1.66e-12	2.42e-10	probable aquaporin TIP3-2-like	Probable aquaporin TIP3-2	TIP
c80108_g1	-4.55	1.91e-12	2.78e-10	trans-resveratrol di-O-methyltransferase-like	Trans-resveratrol di-O-methyltransferase	_
c29709_g1	4.36	1.94e-12	2.82e-10	expansin-like B1-like	Expansin-like B1	_
c22206_g1	-4.26	1.95e-12	2.82e-10	metal tolerance protein 10-like isoform X1	Metal tolerance protein 9	_
c93986_g1	4.1	2.05e-12	2.94e-10	_	_	_
c75106_g1	5.39	2.07e-12	2.96e-10	unnamed protein product	_	_
c68436_g1	5.57	2.25e-12	3.2e-10	hypothetical protein VITISV_041860	Retrovirus-related Pol polyprotein from transposon TNT 1-94	CEP, CYSEP
c65935_g5	4.07	2.32e-12	3.29e-10	uncharacterized protein LOC102589504	_	_
c54853_g1	4.79	2.66e-12	3.74e-10	BURP domain-containing protein 3-like	BURP domain-containing protein 3	_
c68408_g5	5.69	2.68e-12	3.75e-10	Transposon Ty3-G Gag-Pol polyprotein	_	_
c66205_g1	4.77	2.7e-12	3.76e-10	Uncharacterized protein TCM_018357	_	_
c67336_g8	5.27	2.73e-12	3.78e-10	tonoplast dicarboxylate transporter-like	Tonoplast dicarboxylate transporter	SLC13A2_3_5
c120093_g1	4.95	2.75e-12	3.8e-10	uncharacterized protein LOC102580280	_	_
c40104_g1	4.28	3.84e-12	5.19e-10	uncharacterized protein LOC101265482	_	_
c88596_g1	4.03	4.45e-12	5.91e-10	cytochrome P450 82A3-like	Cytochrome P450 82A3	_
c66768_g2	4.56	4.47e-12	5.92e-10	protein LURP-one-related 7-like	_	_
c89468_g1	5.65	4.6e-12	6.06e-10	uncharacterized protein LOC102580155	_	_
c53908_g1	4.47	4.6e-12	6.06e-10	probable carboxylesterase 6-like	Probable carboxylesterase 6	_
c66172_g12	6.05	5.05e-12	6.63e-10	_	_	_
c66063_g3	-4.6	5.29e-12	6.91e-10	unnamed protein product	Type I inositol 1,4,5-trisphosphate 5-phosphatase CVP2	_
c98990_g1	-5.21	5.66e-12	7.37e-10	peroxidase 5-like	Peroxidase 5	E1.11.1.7
c118139_g1	-4.06	5.67e-12	7.37e-10	14 kDa proline-rich protein DC2.15-like	14 kDa proline-rich protein DC2.15	_
c67109_g2	4.49	5.75e-12	7.43e-10	putative GEM-like protein 8-like	Putative GEM-like protein 8	_
c85116_g1	-5.21	5.94e-12	7.66e-10	ethylene-responsive transcription factor 13-like	Ethylene-responsive transcription factor 13	_
c57982_g3	4.53	6.27e-12	8.06e-10	cytochrome P450 82A3-like	Cytochrome P450 82A4	_
c101815_g1	-4.73	6.77e-12	8.66e-10	_	_	_
c110752_g1	-4.34	6.93e-12	8.81e-10	STS14 protein-like	STS14 protein	_
c108405_g1	5.79	7.1e-12	9e-10	zinc-finger DNA binding protein	Zinc finger protein ZAT6	_
c28786_g1	-5.93	7.16e-12	9.05e-10	peroxidase 44-like	Peroxidase 44	E1.11.1.7
c62818_g1	4.91	7.17e-12	9.05e-10	WRKY transcription factor 55-like	WRKY transcription factor 55	_
c66237_g1	4.28	7.42e-12	9.31e-10	uncharacterized protein LOC101244078	_	_
c63681_g2	4.36	7.64e-12	9.57e-10	O-acyltransferase WSD1-like	O-acyltransferase WSD1	_
c29276_g2	5.41	7.89e-12	9.85e-10	transcription factor TGA6-like	_	_
c50461_g1	4.5	8.22e-12	1.02e-09	Avr9/Cf-9 rapidly elicited protein 65	_	_
c121280_g1	4.5	8.41e-12	1.04e-09	zinc finger protein ZAT11-like	Zinc finger protein ZAT11	_
c68248_g4	6.76	8.46e-12	1.04e-09	RecName: Full=Cytochrome P450 putative cytochrome P450	Cytochrome P450 71D7	CYP71D55
c65490_g5	4.03	9.18e-12	1.13e-09	_	_	_
c68408_g6	4.16	9.22e-12	1.13e-09	hypothetical protein PRUPE_ppa017790mg	Transposon Tf2-12 polyprotein	_
c64846_g1	5.43	9.67e-12	1.17e-09	_	_	_
c58786_g1	4.97	1.03e-11	1.24e-09	uncharacterized protein LOC101267255	_	_
c66011_g2	4.39	1.07e-11	1.28e-09	aromatic amino acid decarboxylase 1A	Serine decarboxylase 1	hdc, HDC
c54450_g1	7.99	1.23e-11	1.46e-09	S-norcoclaurine synthase-like isoform X1	S-norcoclaurine synthase	_
c79159_g1	-4.02	1.39e-11	1.63e-09	putative 13-lipoxygenase	Linoleate 13S-lipoxygenase 2-1, chloroplastic	LOX2S
c67766_g4	4.61	1.51e-11	1.76e-09	_	_	_
c25645_g1	4.15	1.57e-11	1.82e-09	_	_	_
c55729_g1	-4.13	1.59e-11	1.84e-09	gibberellin 3-beta-dioxygenase 3-like	_	_
c68556_g1	4.68	1.61e-11	1.85e-09	epidermis-specific secreted glycoprotein EP1-like	Epidermis-specific secreted glycoprotein EP1	_
c13906_g1	5.02	1.62e-11	1.86e-09	_	Retrovirus-related Pol polyprotein from transposon TNT 1-94	_
c109008_g1	5.62	1.65e-11	1.88e-09	_	_	_
c40112_g1	4.06	1.66e-11	1.89e-09	UPF0392 protein RCOM_0530710-like	UPF0392 protein RCOM_0530710	_
c69447_g1	-4.05	1.77e-11	2.01e-09	probable carboxylesterase 8-like	Probable carboxylesterase 8	_
c58908_g1	-4.06	1.81e-11	2.05e-09	classical arabinogalactan protein 26-like	Classical arabinogalactan protein 26	_
c79702_g1	-5.08	1.85e-11	2.09e-09	small auxin-up protein 58	_	SAUR
c56938_g1	4.86	2.18e-11	2.44e-09	ethylene-responsive transcription factor 1B-like	Ethylene-responsive transcription factor 1B	ERF1
c108966_g1	4.83	2.26e-11	2.53e-09	hypothetical protein	_	_
c67206_g3	5.66	2.45e-11	2.72e-09	_	_	_
c67468_g9	-4.31	2.5e-11	2.77e-09	uncharacterized protein LOC101253150	_	_
c44221_g1	4.81	2.54e-11	2.8e-09	TPA_exp: putative phytosulfokine peptide precursor	Phytosulfokines	_
c7505_g1	-4.73	2.82e-11	3.08e-09	_	_	_
c28063_g1	-4.22	2.92e-11	3.18e-09	cytokinin hydroxylase-like isoform X1	Cytokinin hydroxylase	CYP735A
c109469_g1	6.49	3.03e-11	3.29e-09	ABA 8'-hydroxylase	Abscisic acid 8'-hydroxylase 4	E1.14.13.93
c27209_g1	4.28	3.2e-11	3.47e-09	cyanidin-3-O-glucoside 2-O-glucuronosyltransferase-like	Flavanone 7-O-glucoside 2''-O-beta-L-rhamnosyltransferase	UGAT
c98231_g1	4.23	3.48e-11	3.71e-09	uncharacterized protein LOC101257368	_	_
c38242_g1	4.91	3.53e-11	3.76e-09	zinc finger protein ZAT11-like	Zinc finger protein ZAT11	_
c64288_g1	-4.64	3.6e-11	3.82e-09	uncharacterized protein LOC102591973 isoform X1	_	_
c53674_g1	4.91	3.62e-11	3.83e-09	F-box/kelch-repeat protein At1g67480	F-box/kelch-repeat protein At1g67480	_
c67172_g3	6.01	3.79e-11	3.96e-09	regulator of gene silencing	Calcium-binding protein CML38	CML
c60094_g2	4.95	3.83e-11	3.99e-09	_	_	_
c21426_g2	5.15	4.01e-11	4.15e-09	Polycomb group protein EMBRYONIC FLOWER 2	_	MYO5
c47009_g2	4.66	4.02e-11	4.16e-09	uncharacterized protein LOC101245140	_	_
c64902_g1	4.41	4.06e-11	4.16e-09	probable alpha,alpha-trehalose-phosphate synthase	Probable alpha,alpha-trehalose-phosphate synthase [UDP-forming]	TPS
c57279_g1	4.03	4.37e-11	4.47e-09	probable LRR receptor-like serine/threonine-protein kinase At1g74360-like	Probable LRR receptor-like serine/threonine-protein kinase At1g74360	_
c58621_g1	-4.25	4.45e-11	4.52e-09	uncharacterized protein LOC101261588	36.4 kDa proline-rich protein	_
c91247_g1	-4.57	4.48e-11	4.54e-09	peroxidase 10-like	Peroxidase 10	E1.11.1.7
c61672_g1	4.66	4.5e-11	4.55e-09	germin-like protein subfamily 1 member 14-like	Germin-like protein subfamily 1 member 7	_
c89952_g1	4.02	4.56e-11	4.6e-09	uncharacterized protein At1g76070-like	Uncharacterized protein At1g76070	_
c61669_g1	4.28	4.75e-11	4.78e-09	heat stress transcription factor B-2b-like	Heat stress transcription factor B-2b	HSFF
c38656_g1	-5	4.94e-11	4.95e-09	bidirectional sugar transporter SWEET3-like	Bidirectional sugar transporter SWEET3	SLC50A, SWEET
c65920_g3	4.21	5.07e-11	5.06e-09	importin-5-like	_	_
c89584_g1	4.6	5.13e-11	5.11e-09	chromodomain-helicase-DNA-binding protein 3-like	_	CHD3, MI2A
c99494_g1	4.42	5.76e-11	5.71e-09	_	_	_
c61710_g1	4.12	5.81e-11	5.74e-09	RING zinc finger protein 1	E3 ubiquitin-protein ligase RNF185	RNF5
c99131_g1	4.49	6.02e-11	5.91e-09	unnamed protein product	_	_
c43243_g2	7.25	6.28e-11	6.16e-09	miraculin-like	Alpha-amylase/subtilisin inhibitor	_
c88505_g1	4.56	7.05e-11	6.85e-09	uncharacterized protein LOC102589326	_	_
c65936_g7	4.91	7.32e-11	7.08e-09	Polyprotein, putative	_	_
c49347_g1	4.42	7.93e-11	7.64e-09	_	_	_
c111404_g1	-6.64	8.23e-11	7.92e-09	uncharacterized protein LOC102597471	_	_
c62125_g1	-4.4	8.36e-11	8.01e-09	histidine kinase 1-like isoform X2	Histidine kinase 1	_
c78813_g1	4.46	8.74e-11	8.34e-09	F-box protein PP2-B15-like	F-box protein PP2-B15	_
c67289_g5	4.66	9.08e-11	8.65e-09	unnamed protein product	Copia protein	PRUNE, PPX1
c108552_g1	4.01	9.22e-11	8.76e-09	protein BPS1, chloroplastic-like	_	_
c108947_g1	6.64	9.79e-11	9.25e-09	homeobox-leucine zipper protein ATHB-21-like	Homeobox-leucine zipper protein ATHB-21	HD-ZIP
c57044_g2	-4.93	9.89e-11	9.32e-09	hypothetical protein POPTR_0014s13500g	_	_
c55355_g1	4.55	1.01e-10	9.46e-09	uncharacterized protein LOC101244764	_	_
c60975_g3	4.07	1.05e-10	9.81e-09	stem-specific protein TSJT1-like	_	_
c29234_g2	-4.65	1.06e-10	9.92e-09	early nodulin-like protein 2-like isoform X1	_	_
c98470_g1	6.22	1.1e-10	1.02e-08	5-epi-aristolochene synthase	5-epiaristolochene synthase	HVS
c55264_g2	4.66	1.14e-10	1.06e-08	_	_	_
c79353_g1	4.3	1.19e-10	1.1e-08	_	_	_
c67075_g1	4.79	1.27e-10	1.17e-08	uncharacterized protein LOC102593415	_	KARS, lysS
c65366_g4	4.43	1.4e-10	1.27e-08	Polyprotein, putative	_	CCNT
c48322_g2	7.85	1.54e-10	1.39e-08	heat shock protein 70	Heat shock 70 kDa protein	HSPA1_8
c82087_g1	4.6	1.6e-10	1.43e-08	_	_	_
c78619_g1	5.19	1.75e-10	1.54e-08	thiosulfate sulfurtransferase 18-like	Thiosulfate sulfurtransferase 18	RNF13, RZF
c88851_g1	5.56	1.76e-10	1.55e-08	secoisolariciresinol dehydrogenase-like	Secoisolariciresinol dehydrogenase	_
c27799_g2	4.28	1.9e-10	1.66e-08	BTB/POZ and TAZ domain-containing protein 1-like	BTB/POZ and TAZ domain-containing protein 1	_
c19804_g2	5	2.08e-10	1.8e-08	_	_	_
c8486_g2	5.78	2.1e-10	1.81e-08	_	_	_
c1423_g1	-5.38	2.12e-10	1.83e-08	TIP protein	Probable aquaporin TIP-type RB7-5A	TIP
c67221_g3	4.5	2.25e-10	1.91e-08	_	_	_
c66466_g1	4.19	2.43e-10	2.05e-08	putative ribonuclease H protein At1g65750-like	_	_
c63040_g2	-4.54	2.45e-10	2.06e-08	phospholipase A1-IIgamma-like	Phospholipase A1-IIgamma	_
c68645_g1	4.53	2.5e-10	2.1e-08	receptor-like cytoplasmic protein kinase 1	Probable serine/threonine-protein kinase RLCKVII	PIK1
c64265_g10	5.01	2.52e-10	2.11e-08	probable glutathione S-transferase-like	Probable glutathione S-transferase	GST, gst
c98457_g1	4.31	2.57e-10	2.16e-08	Hop-interacting protein THI032	Serine--glyoxylate aminotransferase	AGXT
c37205_g1	-4.23	2.64e-10	2.21e-08	Gibberellin 20 oxidase 2 , putative	Gibberellin 20 oxidase 1	E1.14.11.12
c67421_g1	-6.65	2.86e-10	2.37e-08	uncharacterized protein LOC101247198	Extensin-2	_
c42785_g1	4.76	2.91e-10	2.4e-08	uncharacterized protein LOC101266700	Protochlorophyllide reductase, chloroplastic	E1.3.1.33, por
c42116_g1	6.14	3.12e-10	2.56e-08	uncharacterized protein LOC101252752	_	_
c69301_g1	-4.31	3.16e-10	2.58e-08	protein FEZ-like	Protein FEZ	_
c27572_g1	-6.12	3.4e-10	2.76e-08	probable pectinesterase/pectinesterase inhibitor 46-like	Probable pectinesterase/pectinesterase inhibitor 46	E3.1.1.11
c108324_g1	5.46	3.42e-10	2.77e-08	ethylene-responsive transcription factor ERF091-like	Ethylene-responsive transcription factor ERF091	_
c64139_g3	7.37	3.53e-10	2.85e-08	uncharacterized protein LOC102601122	_	_
c58560_g1	4.97	3.58e-10	2.88e-08	_	_	_
c59952_g1	5.24	3.81e-10	3.05e-08	_	_	_
c54815_g4	-4.5	3.87e-10	3.09e-08	uncharacterized protein LOC102605636	_	_
c39600_g2	6.87	4.25e-10	3.36e-08	proteinase inhibitor type-2 CEVI57-like	Proteinase inhibitor type-2 CEVI57	_
c2490_g1	-5.34	4.38e-10	3.45e-08	S-type anion channel SLAH1-like	S-type anion channel SLAH1	_
c68553_g1	-4.62	4.59e-10	3.59e-08	uncharacterized protein LOC101250539	Protein YLS3	_
c68169_g2	4.14	4.68e-10	3.65e-08	_	_	_
c67994_g4	5.25	5.09e-10	3.94e-08	uncharacterized protein LOC101267052	_	_
c57312_g1	5.55	5.28e-10	4.06e-08	_	_	_
c48760_g1	-5.53	5.3e-10	4.07e-08	_	_	_
c62567_g1	-4.18	5.58e-10	4.27e-08	21 kDa protein-like	_	_
c56544_g2	-5.6	5.77e-10	4.4e-08	RING-H2 finger protein ATL78-like	RING-H2 finger protein ATL78	ATL76S
c108369_g1	-5.51	6.22e-10	4.7e-08	snakin-1-like	Snakin-1	_
c123428_g1	-5.18	6.23e-10	4.7e-08	conserved hypothetical protein	_	_
c120569_g1	5.35	6.54e-10	4.92e-08	_	_	_
c109682_g1	4.21	6.69e-10	5.02e-08	_	_	_
c121641_g1	4.71	6.72e-10	5.03e-08	calcium-binding protein PBP1-like	Calcium-binding protein PBP1	_
c89860_g1	4.95	6.73e-10	5.03e-08	_	_	_
c90642_g1	-4.38	6.91e-10	5.13e-08	indole-3-acetic acid-induced protein ARG7-like, partial	_	SAUR
c55680_g3	5.67	7.3e-10	5.4e-08	uncharacterized protein LOC101267012	_	_
c27135_g2	4.47	7.87e-10	5.79e-08	homeobox-leucine zipper protein HAT22-like	Homeobox-leucine zipper protein HAT22	HD-ZIP
c66928_g6	4.49	8.18e-10	5.99e-08	chaperone protein dnaJ 11, chloroplastic-like	Chaperone protein dnaJ 11, chloroplastic	_
c68362_g1	4.13	8.2e-10	5.99e-08	Retrovirus-related Pol polyprotein from transposon TNT 1-94	Retrovirus-related Pol polyprotein from transposon TNT 1-94	XRN2, RAT1
c42085_g1	4.31	8.57e-10	6.24e-08	F-box family protein	_	_
c2076_g1	4.02	8.71e-10	6.34e-08	_	_	_
c42711_g1	4.26	1.05e-09	7.52e-08	uncharacterized protein At1g28695-like	Uncharacterized protein At1g28695	_
c118128_g1	4.2	1.06e-09	7.57e-08	methionine gamma-lyase-like	Methionine gamma-lyase	E4.4.1.11
c52286_g2	-4.03	1.08e-09	7.76e-08	protein GLUTAMINE DUMPER 3-like	_	_
c63291_g1	-4.94	1.13e-09	8.06e-08	thionin-like protein 2-like	_	_
c70832_g1	4.02	1.18e-09	8.37e-08	_	_	_
c67300_g3	-4.16	1.19e-09	8.43e-08	tetrahydrocannabinolic acid synthase-like	Tetrahydrocannabinolic acid synthase	_
c48054_g1	5.21	1.23e-09	8.67e-08	uncharacterized protein LOC102586586	_	XYL4
c17405_g1	-4.42	1.25e-09	8.77e-08	sulfotransferase 16	Cytosolic sulfotransferase 18	_
c21843_g1	-4.37	1.27e-09	8.9e-08	RING-H2 finger protein ATL73-like	E3 ubiquitin-protein ligase ATL76	_
c24136_g1	-4.22	1.3e-09	9.04e-08	aspartic proteinase nepenthesin-2-like	Probable aspartic protease At2g35615	_
c62951_g1	5.04	1.32e-09	9.13e-08	cytochrome P450 714C2-like	Cytokinin hydroxylase	_
c91007_g1	8.08	1.32e-09	9.13e-08	heat shock protein 70	Heat shock 70 kDa protein 5	HSPA1_8
c62228_g4	-5.38	1.42e-09	9.75e-08	beta-xylosidase/alpha-L-arabinofuranosidase 2-like	Beta-xylosidase/alpha-L-arabinofuranosidase 2	XYL4
c99473_g1	4.02	1.51e-09	1.03e-07	peroxidase 5-like	Peroxidase 5	E1.11.1.7
c91261_g1	-5.09	1.61e-09	1.09e-07	uncharacterized protein LOC102580670	_	_
c5572_g1	4.72	1.65e-09	1.11e-07	receptor-like protein kinase HSL1	Leucine-rich repeat receptor-like protein kinase PEPR2	_
c64873_g1	4.53	1.66e-09	1.12e-07	F-box protein CPR30-like	_	_
c69143_g1	4.96	1.93e-09	1.3e-07	embryonic protein DC-8-like	Embryonic protein DC-8	_
c70156_g1	-4.18	1.94e-09	1.3e-07	auxin-induced protein 5NG4-like	WAT1-related protein At4g08300	_
c66787_g2	4.24	2.06e-09	1.37e-07	uncharacterized protein LOC101255677	_	_
c120899_g1	6.07	2.11e-09	1.4e-07	_	_	_
c26626_g2	5.12	2.26e-09	1.49e-07	probable acyl-activating enzyme 5, peroxisomal-like	Probable acyl-activating enzyme 5, peroxisomal	_
c59616_g1	4.3	2.33e-09	1.53e-07	uncharacterized protein LOC102604739	_	_
c94718_g1	5.13	2.35e-09	1.54e-07	hypothetical protein	_	_
c88344_g1	5.11	2.57e-09	1.66e-07	_	_	_
c67229_g2	4.52	2.79e-09	1.78e-07	_	_	_
c119533_g1	4.39	2.89e-09	1.84e-07	dynein light chain, cytoplasmic-like	Dynein light chain, cytoplasmic	DYNLL
c8237_g1	5.18	3.08e-09	1.95e-07	_	_	_
c50075_g1	5.31	3.45e-09	2.18e-07	putative ribonuclease H protein At1g65750-like	_	CPSF4, YTH1
c67016_g1	-4.94	3.95e-09	2.45e-07	metal transporter Nramp1	Metal transporter Nramp5	SLC11A, NRAMP
c67097_g1	6.01	4.19e-09	2.57e-07	cytochrome P450 71A1-like isoform X1	Cytochrome P450 CYP736A12	_
c103557_g1	-4.07	5.02e-09	3.04e-07	21 kDa protein-like	_	_
c61869_g1	4.14	5.09e-09	3.07e-07	_	_	_
c48034_g3	-4.88	5.19e-09	3.12e-07	probable pectinesterase/pectinesterase inhibitor 20-like	Probable pectinesterase/pectinesterase inhibitor 41	E3.1.1.11
c22687_g1	4.39	5.82e-09	3.46e-07	ser/Thr-rich protein T10 in DGCR region-like	Transport and Golgi organization 2 homolog	_
c46753_g1	6.33	7.14e-09	4.18e-07	_	_	_
c45707_g1	4.66	7.17e-09	4.19e-07	transcription factor TGA6-like	_	_
c37232_g1	4.97	7.64e-09	4.46e-07	_	_	_
c57312_g2	5.22	7.72e-09	4.49e-07	_	_	_
c102654_g1	4.31	8.42e-09	4.84e-07	uncharacterized protein LOC102604797	_	_
c22281_g1	4.46	8.65e-09	4.97e-07	BTB/POZ domain-containing protein At3g56230-like	BTB/POZ domain-containing protein At1g01640	SPOP
c60132_g1	5.29	9.18e-09	5.23e-07	U-box domain-containing protein 34-like isoform X1	_	_
c101126_g1	-4.69	9.3e-09	5.3e-07	aluminum-activated malate transporter 10-like	Aluminum-activated malate transporter 10	_
c63952_g1	4.08	9.33e-09	5.3e-07	_	_	_
c82035_g1	-5.37	9.49e-09	5.39e-07	stress-induced protein 16	Ribulose bisphosphate carboxylase small chain 8B, chloroplastic	rbcS
c52765_g2	-5.29	9.73e-09	5.51e-07	pathogenesis-related protein PR-1-like	Pathogenesis-related protein PR-1	_
c54579_g1	4.38	9.73e-09	5.51e-07	_	_	_
c82737_g1	5.21	9.94e-09	5.61e-07	uncharacterized protein LOC102584178	_	_
c48322_g1	7.82	1.02e-08	5.76e-07	heat shock protein 70	Heat shock 70 kDa protein	HSPA1_8
c54439_g1	5.35	1.04e-08	5.86e-07	F-box/kelch-repeat protein At3g06240-like	_	_
c93715_g1	7.53	1.17e-08	6.52e-07	UDP-glucuronic acid decarboxylase 1-like	_	UXS1, uxs
c32017_g1	4.94	1.23e-08	6.82e-07	hypothetical protein JCGZ_13071	_	_
c78732_g1	5.26	1.26e-08	6.95e-07	BAG family molecular chaperone regulator 5, mitochondrial-like	BAG family molecular chaperone regulator 5, mitochondrial	_
c25519_g1	4.49	1.35e-08	7.34e-07	unnamed protein product	_	UGAT
c58041_g1	4.59	1.4e-08	7.62e-07	Polyprotein, putative	_	_
c66778_g3	4.54	1.43e-08	7.75e-07	Gag-pol polyprotein, putative	_	_
c61704_g2	-5.28	1.45e-08	7.85e-07	_	_	_
c5325_g1	4.54	1.48e-08	7.99e-07	uncharacterized protein LOC102591696	_	_
c63917_g1	4.76	1.66e-08	8.84e-07	_	_	_
c69375_g1	6.74	1.69e-08	9e-07	uncharacterized protein LOC101252752	_	_
c67457_g1	-4.98	1.75e-08	9.28e-07	_	_	_
c15403_g1	-4.87	1.75e-08	9.29e-07	_	_	_
c55397_g2	-4.61	1.76e-08	9.32e-07	GA 2-oxidase 2	Gibberellin 2-beta-dioxygenase	E1.14.11.13
c5325_g2	4.57	2e-08	1.04e-06	uncharacterized protein LOC102589112	_	_
c65798_g1	4.12	2.03e-08	1.05e-06	unnamed protein product	_	_
c67097_g3	6.02	2.05e-08	1.06e-06	cytochrome P450 71A1-like isoform X1	Cytochrome P450 CYP736A12	_
c120932_g1	4.39	2.06e-08	1.06e-06	_	_	_
c62384_g1	4.22	2.08e-08	1.07e-06	_	_	_
c67468_g7	5.3	2.24e-08	1.15e-06	_	_	_
c60583_g1	-4.35	2.27e-08	1.16e-06	putrescine N-methyltransferase	Putrescine N-methyltransferase 1	PMT
c58316_g1	4.39	2.45e-08	1.24e-06	porin family protein	Mitochondrial outer membrane protein porin of 34 kDa	VDAC2
c41243_g1	5.31	2.46e-08	1.24e-06	miraculin-like	_	_
c5272_g1	4.4	2.48e-08	1.25e-06	_	_	_
c56137_g1	-4.6	2.48e-08	1.25e-06	G-type lectin S-receptor-like serine/threonine-protein kinase RLK1-like	Primary amine oxidase	AOC3, AOC2, tynA
c61040_g1	4.41	2.56e-08	1.29e-06	uncharacterized protein LOC102587131	_	_
c33577_g1	4.07	2.56e-08	1.29e-06	IST1-like protein-like	_	IST1
c42423_g1	-5.12	2.6e-08	1.3e-06	BURP domain-containing protein 3-like isoform 1	BURP domain-containing protein 3	_
c61076_g2	4.26	2.61e-08	1.3e-06	_	_	_
c68380_g2	4.45	2.61e-08	1.3e-06	_	_	_
c36258_g1	-7.14	2.74e-08	1.35e-06	_	_	_
c102150_g1	-7.21	2.77e-08	1.37e-06	vacuolar iron transporter homolog 2.1-like	Vacuolar iron transporter homolog 2.1	_
c56197_g2	4.34	2.81e-08	1.39e-06	_	_	_
c48027_g1	-4.23	2.86e-08	1.41e-06	probable trehalose-phosphate phosphatase J-like	Probable trehalose-phosphate phosphatase J	otsB
c93168_g1	4.29	2.95e-08	1.44e-06	_	_	_
c98246_g1	5.34	2.96e-08	1.45e-06	expansin-like B1-like	Expansin-like B1	_
c66757_g1	-5.86	3.28e-08	1.58e-06	_	Glyceraldehyde-3-phosphate dehydrogenase, testis-specific	_
c54480_g1	4.68	3.34e-08	1.61e-06	_	_	_
c50937_g1	-4.27	3.38e-08	1.62e-06	probable glutathione S-transferase-like	Probable glutathione S-transferase	GST, gst
c60353_g3	5.39	3.4e-08	1.63e-06	zinc finger protein ZAT11-like	Zinc finger protein ZAT11	_
c33247_g1	4.15	3.43e-08	1.64e-06	_	_	_
c62830_g2	4.36	3.45e-08	1.65e-06	17.3 kDa class II heat shock protein-like	17.3 kDa class II heat shock protein	HSP20
c48524_g1	5.56	3.48e-08	1.66e-06	_	_	_
c62202_g1	-5.47	3.51e-08	1.67e-06	uncharacterized protein LOC100852642	_	_
c112890_g1	4.82	3.78e-08	1.78e-06	_	_	_
c48904_g2	4.46	3.87e-08	1.82e-06	pathogenesis-related protein STH-2-like	Pathogenesis-related protein STH-21	_
c21461_g1	5.27	5.02e-08	2.32e-06	_	_	_
c65936_g1	4.91	5.33e-08	2.45e-06	SNKR2GH2 protein	Putative disease resistance RPP13-like protein 3	_
c48678_g3	-4.44	5.4e-08	2.47e-06	L-ascorbate oxidase homolog	L-ascorbate oxidase homolog	_
c121360_g1	5.07	5.9e-08	2.68e-06	_	_	_
c44613_g1	4.09	6.09e-08	2.75e-06	_	_	_
c56750_g1	4.16	6.43e-08	2.89e-06	_	_	_
c79453_g1	-4.91	6.49e-08	2.91e-06	L-ornithine N5-acetyltransferase NATA1-like	_	_
c48697_g2	5.1	6.61e-08	2.96e-06	_	_	_
c45412_g1	-5.22	6.97e-08	3.09e-06	aquaporin TIP2-1-like	Aquaporin TIP2-1	TIP
c23499_g1	4.62	7.73e-08	3.4e-06	_	_	_
c66265_g1	-4.41	7.97e-08	3.49e-06	bidirectional sugar transporter SWEET11-like	Bidirectional sugar transporter SWEET11	SLC50A, SWEET
c68248_g5	4.69	8.7e-08	3.78e-06	RecName: Full=Cytochrome P450 putative cytochrome P450	Cytochrome P450 71D7	CYP71D55
c65843_g3	4	8.91e-08	3.86e-06	_	_	_
c48321_g4	4.57	9.43e-08	4.05e-06	heat shock cognate 70 kDa protein-like	Heat shock cognate 70 kDa protein	HSPA1_8
c118357_g1	4.36	9.56e-08	4.1e-06	chaperone protein dnaJ 11, chloroplastic-like	Chaperone protein DnaJ	_
c14700_g1	4.15	9.73e-08	4.16e-06	_	_	_
c59998_g1	4.12	1.01e-07	4.31e-06	_	_	_
c99556_g1	-5.47	1.06e-07	4.47e-06	_	_	UBC
c81115_g1	-4.16	1.11e-07	4.68e-06	uncharacterized protein LOC103432357	_	_
c119095_g1	5.4	1.13e-07	4.73e-06	protein FAF-like, chloroplastic-like	Protein FAF-like, chloroplastic	_
c42423_g2	-5.02	1.13e-07	4.74e-06	BURP domain-containing protein 3-like	BURP domain-containing protein 17	_
c118099_g1	4.14	1.15e-07	4.81e-06	unnamed protein product	_	_
c38848_g1	5.42	1.19e-07	4.94e-06	_	_	_
c8115_g2	4.45	1.23e-07	5.07e-06	_	_	_
c39662_g2	9.09	1.23e-07	5.07e-06	glutathione transferase	Glutathione S-transferase U22	GST, gst
c66265_g3	-4.21	1.32e-07	5.4e-06	bidirectional sugar transporter SWEET12-like	Bidirectional sugar transporter SWEET15	SLC50A, SWEET
c67044_g2	4.31	1.33e-07	5.43e-06	_	_	_
c118395_g1	-4.85	1.34e-07	5.47e-06	invertase inhibitor	Cell wall / vacuolar inhibitor of fructosidase 1	_
c47767_g3	-4.02	1.4e-07	5.68e-06	beta-1,3-galactosyltransferase pvg3-like	_	_
c54405_g1	5.14	1.6e-07	6.42e-06	ethylene-responsive transcription factor 13-like	Ethylene-responsive transcription factor 13	_
c66250_g1	-5.47	1.67e-07	6.67e-06	extensin-2-like	Leucine-rich repeat extensin-like protein 5	_
c20062_g1	4.59	1.78e-07	7.06e-06	22.7 kDa class IV heat shock protein-like	22.0 kDa class IV heat shock protein	HSP20
c99731_g1	4.63	1.81e-07	7.18e-06	_	Photosystem II CP47 chlorophyll apoprotein	_
c52765_g1	-4.57	1.82e-07	7.18e-06	pathogenesis-related protein PR-1-like	Pathogenesis-related protein PR-1	_
c92958_g1	-5.44	1.82e-07	7.2e-06	peroxidase 7-like	Peroxidase 7	E1.11.1.7
c68248_g1	7.33	1.93e-07	7.55e-06	cytochrome P450	Premnaspirodiene oxygenase	_
c68247_g2	4.11	1.93e-07	7.56e-06	_	_	_
c30728_g1	4.02	2.18e-07	8.42e-06	_	_	_
c104736_g1	4.57	2.26e-07	8.71e-06	hypothetical protein L484_025279	_	_
c39600_g1	12.67	2.54e-07	9.72e-06	proteinase inhibitor type-2 CEVI57-like	Sirohydrochlorin cobaltochelatase	_
c54099_g2	5.16	2.6e-07	9.92e-06	_	_	_
c110369_g1	-5.19	2.61e-07	9.95e-06	uncharacterized protein LOC102584762	_	_
c48073_g1	7.3	2.72e-07	1.03e-05	miraculin-like	Miraculin	_
c32915_g1	4.29	2.78e-07	1.05e-05	_	_	_
c68492_g1	6.49	2.99e-07	1.11e-05	miraculin-like	21 kDa seed protein	_
c18674_g1	5.02	3.05e-07	1.13e-05	small heat shock protein	Small heat shock protein, chloroplastic	HSP20
c53856_g2	-4.06	3.38e-07	1.24e-05	L-ascorbate oxidase homolog	L-ascorbate oxidase homolog	_
c28219_g2	4.08	3.6e-07	1.32e-05	uncharacterized protein LOC101260696	_	EXOC7, EXO70
c62325_g1	5.67	3.67e-07	1.34e-05	_	_	_
c90890_g1	5.27	3.84e-07	1.4e-05	ethylene-responsive transcription factor ERF096-like	Ethylene-responsive transcription factor ERF098	_
c66250_g2	-5.78	3.89e-07	1.41e-05	extensin-2-like	Leucine-rich repeat extensin-like protein 3	_
c56448_g1	4.22	4e-07	1.45e-05	_	_	_
c11880_g1	4.06	4.08e-07	1.48e-05	RNA-directed DNA polymerase (Reverse transcriptase)	_	_
c118980_g1	-4.67	4.2e-07	1.52e-05	_	_	_
c69877_g1	4.05	4.23e-07	1.52e-05	_	_	_
c58458_g1	4.11	4.29e-07	1.54e-05	butyrate--CoA ligase AAE11, peroxisomal-like	Butyrate--CoA ligase AAE11, peroxisomal	_
c59342_g2	-4.78	4.31e-07	1.55e-05	peroxidase 27-like	Peroxidase 56	E1.11.1.7
c66907_g6	4.19	4.34e-07	1.56e-05	_	_	_
c70853_g1	-4.04	4.4e-07	1.58e-05	aquaporin TIP1-3-like	Aquaporin TIP1-3	TIP
c90847_g1	-4.88	4.45e-07	1.59e-05	Cristal-Glass1 protein	Ribulose bisphosphate carboxylase small chain 3, chloroplastic	rbcS
c62505_g2	4.03	4.73e-07	1.68e-05	_	_	_
c39389_g1	4.02	4.81e-07	1.71e-05	mitochondrial small heat shock protein	23.6 kDa heat shock protein, mitochondrial	HSP20
c17047_g2	-5.12	4.94e-07	1.75e-05	peroxidase 60-like	Peroxidase 60	E1.11.1.7
c52991_g2	4.95	5.05e-07	1.78e-05	premnaspirodiene oxygenase-like	Premnaspirodiene oxygenase	_
c111772_g1	-5.9	5.29e-07	1.85e-05	_	_	_
c39219_g1	-4.72	5.43e-07	1.9e-05	_	_	_
c100073_g1	6.17	5.93e-07	2.06e-05	pathogenesis-related protein STH-2-like	Pathogenesis-related protein STH-2	_
c63264_g1	6.92	6.14e-07	2.12e-05	_	_	_
c46636_g1	4.17	6.32e-07	2.17e-05	_	_	_
c66754_g4	4.56	6.75e-07	2.3e-05	polyprotein P3-like	_	_
c56298_g1	4.8	7.41e-07	2.52e-05	wall-associated receptor kinase 2-like	Wall-associated receptor kinase 2	_
c42833_g1	4.11	7.68e-07	2.59e-05	carotenoid 9,10(9',10')-cleavage dioxygenase 1-like	9-cis-epoxycarotenoid dioxygenase NCED1, chloroplastic	K11159
c125107_g1	-4.6	7.8e-07	2.62e-05	_	_	_
c110996_g1	-5.17	8.03e-07	2.69e-05	pistil-specific extensin-like protein-like	_	_
c66163_g1	4.05	8.24e-07	2.75e-05	_	_	_
c96101_g1	5.14	8.27e-07	2.76e-05	_	_	_
c44702_g1	5.64	8.86e-07	2.93e-05	_	_	_
c62372_g2	5.84	8.91e-07	2.95e-05	cyanidin-3-O-glucoside 2-O-glucuronosyltransferase-like	Cyanidin-3-O-glucoside 2-O-glucuronosyltransferase	UGAT
c56591_g1	-4.02	8.92e-07	2.95e-05	agamous-like MADS-box protein AGL62-like	Agamous-like MADS-box protein AGL61	_
c113015_g1	4.67	9.12e-07	3e-05	_	_	_
c59538_g1	4.54	9.61e-07	3.14e-05	_	_	_
c72314_g1	4.68	9.71e-07	3.17e-05	_	_	_
c29282_g1	4.15	1.05e-06	3.38e-05	_	_	_
c65261_g1	-9.71	1.06e-06	3.4e-05	extensin-2-like	_	_
c56509_g2	5.08	1.06e-06	3.42e-05	submaxillary gland androgen-regulated protein 3A, putative	Epstein-Barr nuclear antigen 2	_
c64664_g9	-4.03	1.08e-06	3.46e-05	_	_	_
c14202_g1	4.99	1.15e-06	3.68e-05	sugar carrier protein C-like	Sugar carrier protein C	_
c120001_g1	4.07	1.15e-06	3.68e-05	_	_	_
c7802_g1	4.23	1.19e-06	3.77e-05	putative F-box protein At3g58860-like	Putative disease resistance protein RGA4	_
c43050_g1	5.02	1.31e-06	4.13e-05	putative UDP-glucose flavonoid 3-O-glucosyltransferase 3-like	UDP-glycosyltransferase 71B1	_
c66190_g1	4.06	1.34e-06	4.21e-05	_	_	_
c49245_g1	-4.26	1.37e-06	4.28e-05	probable xyloglucan endotransglucosylase/hydrolase protein 32-like	Probable xyloglucan endotransglucosylase/hydrolase protein 32	E2.4.1.207
c90338_g1	4.28	1.56e-06	4.83e-05	hypothetical protein EUGRSUZ_F03383	Minor allergen Alt a 7	wrbA
c68118_g2	4.15	1.61e-06	4.96e-05	_	_	_
c123491_g1	5.69	1.61e-06	4.97e-05	cytochrome P450 71D7-like	Cytochrome P450 71D7	CYP71D55
c68033_g4	4.36	1.62e-06	4.98e-05	uncharacterized protein LOC101268376	_	_
c72846_g1	5.38	1.65e-06	5.06e-05	ammonium transporter 3 member 1-like	Ammonium transporter 3 member 1	amt, AMT, MEP
c119522_g1	4.28	1.65e-06	5.07e-05	arogenate dehydrogenase 1, chloroplastic-like	Arogenate dehydrogenase 2, chloroplastic	TYRAAT
c56549_g3	4.38	1.7e-06	5.2e-05	_	_	_
c58746_g1	-5.3	1.81e-06	5.49e-05	uncharacterized protein LOC101251356	_	_
c16392_g1	4.63	1.83e-06	5.53e-05	vetispiradiene synthase 1-like	Vetispiradiene synthase 1	HVS
c50591_g1	-4.66	1.87e-06	5.63e-05	probable pectinesterase/pectinesterase inhibitor 46-like	Putative pectinesterase/pectinesterase inhibitor 24	_
c64511_g1	4.39	1.9e-06	5.73e-05	_	_	_
c66685_g4	4.66	1.9e-06	5.73e-05	_	_	_
c52868_g2	4.6	2.06e-06	6.13e-05	glucan endo-1,3-beta-glucosidase 8-like	Glucan endo-1,3-beta-glucosidase 8	_
c63934_g2	4.48	2.17e-06	6.39e-05	uncharacterized protein LOC102602864	_	_
c58804_g1	-4.27	2.19e-06	6.43e-05	uncharacterized protein LOC102592404	_	_
c28149_g1	-4.6	2.21e-06	6.49e-05	hypothetical protein PRUPE_ppa013763mg	_	_
c2846_g1	4.75	2.5e-06	7.24e-05	_	_	_
c59175_g2	4.74	2.52e-06	7.29e-05	germin-like protein subfamily 1 member 20-like	Germin-like protein subfamily 1 member 16	_
c58398_g1	5.01	2.75e-06	7.83e-05	_	_	_
c44945_g1	-4.08	2.86e-06	8.12e-05	hypothetical protein L484_013262	_	_
c89616_g1	-4.28	3.03e-06	8.54e-05	peroxidase 5-like	Peroxidase 5	E1.11.1.7
c33961_g1	4.74	3.23e-06	9.04e-05	_	_	_
c67740_g6	-6.47	3.24e-06	9.08e-05	zeatin O-glucosyltransferase-like	_	CISZOG
c14091_g1	4.22	3.33e-06	9.28e-05	cyclooxygenase-like protein	Alpha-dioxygenase 1	DOX1
c36256_g1	-4.73	3.33e-06	9.28e-05	_	_	_
c55680_g2	4.58	3.49e-06	9.69e-05	_	_	_
c73707_g1	-6.1	3.59e-06	9.93e-05	vacuolar iron transporter homolog 4-like	Vacuolar iron transporter homolog 4	_
c27459_g1	5.57	3.64e-06	0.0001	putative phytosulfokines 6-like	_	_
c24603_g1	-4.41	4.16e-06	0.000113	arabinogalactan peptide 12-like	_	_
c118133_g1	-4.16	4.26e-06	0.000115	BURP domain-containing protein 14-like	_	_
c98989_g1	4.49	4.43e-06	0.000119	_	_	_
c68147_g4	4.28	4.46e-06	0.00012	uncharacterized protein LOC101255289	_	_
c55154_g2	4.09	4.68e-06	0.000125	probable polyamine oxidase 5-like	Probable polyamine oxidase 5	SMOX, PAO5
c61097_g1	4.48	4.78e-06	0.000127	voltage-dependent anion channel	Mitochondrial outer membrane protein porin of 34 kDa	VDAC2
c33826_g1	5.16	4.9e-06	0.00013	probable indole-3-acetic acid-amido synthetase GH3.1-like	Indole-3-acetic acid-amido synthetase GH3.3	GH3
c64201_g1	-4.09	5.08e-06	0.000134	ADIPOR-like receptor CG5315-like	Adiponectin receptor protein	ADIPOR
c56969_g1	4.35	5.14e-06	0.000135	_	_	_
c63350_g1	4.99	5.24e-06	0.000138	protochlorophyllide reductase, chloroplastic-like	Protochlorophyllide reductase, chloroplastic	E1.3.1.33, por
c108438_g1	5.62	5.76e-06	0.00015	sesquiterpene cyclase	Vetispiradiene synthase 1	HVS
c57982_g1	-4.28	5.9e-06	0.000153	premnaspirodiene oxygenase-like	Cytochrome P450 71D7	CYP71D55
c49788_g1	4.75	6.5e-06	0.000166	_	_	_
c58244_g1	4.25	6.64e-06	0.000169	uncharacterized protein LOC102586157	_	_
c44377_g1	4.77	6.76e-06	0.000172	_	_	_
c13813_g1	-4.57	6.85e-06	0.000174	uncharacterized protein LOC101264206	_	_
c52925_g1	4.18	7.67e-06	0.000192	myb-related protein MYBAS1-like	Transcription factor MYB108	MYBP
c62137_g2	5.33	8.37e-06	0.000206	putative UDP-rhamnose:rhamnosyltransferase 1	_	_
c27799_g1	4.04	8.71e-06	0.000213	BTB/POZ and TAZ domain-containing protein 1-like	BTB/POZ and TAZ domain-containing protein 1	_
c48321_g3	4.29	8.8e-06	0.000215	heat shock protein 70	Heat shock 70 kDa protein 18	HSPA1_8
c67152_g2	4.19	9.33e-06	0.000225	hypothetical protein L484_010758	_	_
c52944_g1	6.77	1.08e-05	0.000256	Premnaspirodiene oxygenase; Short=HPO	Premnaspirodiene oxygenase	CYP71D55
c2351_g1	4.15	1.09e-05	0.000257	_	_	_
c49268_g1	4.4	1.1e-05	0.000259	_	_	_
c41905_g1	-4.05	1.1e-05	0.00026	chlorophyll a-b binding protein 37, chloroplastic	Chlorophyll a-b binding protein 37, chloroplastic	LHCB2
c63125_g3	4.09	1.17e-05	0.000273	uncharacterized protein LOC101259634	_	_
c112455_g1	-4.02	1.17e-05	0.000275	EPIDERMAL PATTERNING FACTOR-like protein 5-like	EPIDERMAL PATTERNING FACTOR-like protein 6	_
c89588_g1	-4.06	1.21e-05	0.000283	pathogenesis-related protein 1-like	Pathogenesis-related protein 1C	PR1
c70872_g1	4.21	1.22e-05	0.000283	uncharacterized protein LOC102578681	_	_
c65641_g1	7.76	1.28e-05	0.000296	G-type lectin S-receptor-like serine/threonine-protein kinase At4g27290-like isoform X1	G-type lectin S-receptor-like serine/threonine-protein kinase At4g27290	_
c43651_g1	4.79	1.31e-05	0.000301	NAD(P)H:quinone oxidoreductase-like	NAD(P)H:quinone oxidoreductase	_
c64136_g2	4.39	1.32e-05	0.000303	uncharacterized protein LOC102596761	_	_
c67815_g1	4.76	1.41e-05	0.00032	probable leucine-rich repeat receptor-like protein kinase At1g35710-like	Phytosulfokine receptor 2	_
c71365_g1	4.73	1.42e-05	0.000322	endoplasmic reticulum sHSP protein	22.0 kDa class IV heat shock protein	HSP20
c67579_g1	5.44	1.43e-05	0.000324	_	_	_
c10211_g1	4.3	1.5e-05	0.000338	egg cell-secreted protein 1.2-like	Egg cell-secreted protein 1.2	_
c96160_g1	-4.22	1.59e-05	0.000354	uncharacterized protein LOC102579073	_	_
c28810_g1	4.01	1.64e-05	0.000363	_	_	_
c113307_g1	4.55	1.67e-05	0.000368	uncharacterized protein LOC101245034	RNA-directed DNA polymerase homolog	_
c45447_g1	5.36	1.75e-05	0.000384	_	_	_
c47901_g1	4.77	1.77e-05	0.000387	_	_	_
c46750_g2	-5.08	1.82e-05	0.000397	carbonic anhydrase	Carbonic anhydrase, chloroplastic	cynT, can
c88880_g1	6.21	1.82e-05	0.000397	Coat Protein	_	_
c50239_g1	-4.04	2.13e-05	0.000455	transcription factor RF2a-like	Transcription factor RF2b	_
c103783_g1	5.71	2.25e-05	0.000475	probable WRKY transcription factor 40-like	_	_
c61704_g1	-7.66	2.31e-05	0.000485	_	_	_
c93305_g1	4.26	2.48e-05	0.000513	uncharacterized protein LOC101267887	_	_
c59653_g1	-4.12	2.48e-05	0.000514	uncharacterized protein LOC101245295	Protein trichome birefringence-like 39	_
c79721_g1	4.49	2.53e-05	0.000523	_	_	_
c101921_g1	5.75	2.68e-05	0.000548	wound-induced protein CBP1 precursor	Wound-induced protein WIN1	E3.2.1.14
c14976_g1	5.9	2.68e-05	0.000548	_	_	_
c121369_g1	-4.87	3.15e-05	0.000627	EPIDERMAL PATTERNING FACTOR-like protein 8-like	_	_
c62201_g2	4.06	3.16e-05	0.000627	hypothetical protein SORBIDRAFT_07g020255	Uncharacterized mitochondrial protein AtMg00810	_
c48105_g1	4.34	3.21e-05	0.000636	uncharacterized protein LOC102582902	_	_
c88766_g1	4.06	3.28e-05	0.000649	_	_	_
c25446_g1	-4.53	3.35e-05	0.000661	nitrate transporter 1.1-like	Protein NRT1/ PTR FAMILY 6.3	SLC15A3_4, PHT
c62522_g1	4.39	3.83e-05	0.000743	flavonoid 3'-monooxygenase-like	Flavonoid 3'-monooxygenase	_
c62679_g1	5.09	3.97e-05	0.000769	uncharacterized protein LOC102583357	_	_
c124307_g1	4.23	4e-05	0.000774	salutaridinol 7-O-acetyltransferase-like	_	_
c5408_g1	-7.92	4.13e-05	0.000796	WAT1-related protein At2g37460-like	Sulfated surface glycoprotein 185	_
c27164_g2	-4.41	4.23e-05	0.000812	pathogenesis-related leaf protein 4-like	_	PR1
c64269_g1	4.99	4.56e-05	0.000864	_	_	_
c69974_g1	4.01	4.58e-05	0.000866	_	_	_
c56227_g1	4.72	4.91e-05	0.000916	_	_	_
c36106_g1	5.84	5.11e-05	0.000948	protein PHLOEM PROTEIN 2-LIKE A9-like	Protein PHLOEM PROTEIN 2-LIKE A9	_
c30363_g2	-4.52	5.13e-05	0.000952	protein ASPARTIC PROTEASE IN GUARD CELL 2-like	_	_
c50198_g1	6.73	5.43e-05	0.000999	_	_	_
c47807_g1	4.24	5.62e-05	0.00103	uncharacterized protein LOC101243661	_	_
c25708_g1	-5.08	5.93e-05	0.00107	_	_	_
c55224_g1	-4.75	6.26e-05	0.00112	protein GLUTAMINE DUMPER 5-like	_	_
c66224_g2	-4.55	6.26e-05	0.00112	S-norcoclaurine synthase-like	S-norcoclaurine synthase	_
c54843_g1	4.8	6.3e-05	0.00113	(-)-camphene/tricyclene synthase, chloroplastic-like	(-)-camphene/tricyclene synthase, chloroplastic	_
c66116_g1	-4.22	6.43e-05	0.00114	uncharacterized protein LOC101267561	Leucine-rich repeat extensin-like protein 1	_
c122200_g1	7.4	6.45e-05	0.00115	_	_	_
c63867_g2	4.3	7e-05	0.00123	_	_	_
c61269_g2	5.05	7.38e-05	0.00128	unnamed protein product	_	_
c71776_g1	4.01	7.48e-05	0.0013	uncharacterized protein LOC102596827	_	_
c91713_g1	4.07	7.51e-05	0.0013	coiled-coil domain-containing protein 94 homolog	Coiled-coil domain-containing protein 94 homolog	_
c43803_g1	-5.21	8.11e-05	0.00139	probable glutathione S-transferase-like	Probable glutathione S-transferase	GST, gst
c58931_g1	4.66	8.12e-05	0.00139	uncharacterized protein LOC101244554	_	_
c62149_g1	-4.05	8.55e-05	0.00145	L-tryptophan--pyruvate aminotransferase 1-like	Tryptophan aminotransferase-related protein 2	TAA1
c67487_g6	4.81	8.61e-05	0.00146	_	_	_
c53211_g1	4.55	9.15e-05	0.00154	cytochrome P450 71A6-like	Cytochrome P450 71A2	_
c80168_g1	5.08	9.94e-05	0.00164	putative RNA-dependent RNA polymerase	_	_
c66803_g1	-4.31	0.000104	0.00171	probable peptide transporter At1g52190-like	Putative protein NRT1/ PTR FAMILY 2.14	SLC15A3_4, PHT
c79756_g1	4.57	0.000115	0.00184	_	_	_
c61745_g1	4.34	0.000116	0.00186	Ulp1 protease family, C-terminal catalytic domain containing protein	_	_
c66878_g6	-4.02	0.000116	0.00187	cytochrome P450 78A3-like	Cytochrome P450 78A3	_
c6545_g1	4.02	0.000132	0.00208	protochlorophyllide reductase, chloroplastic-like	Protochlorophyllide reductase, chloroplastic	E1.3.1.33, por
c48034_g1	-5.03	0.000133	0.00209	probable pectinesterase/pectinesterase inhibitor 20-like	Probable pectinesterase/pectinesterase inhibitor 7	E3.1.1.11
c124082_g1	-5.85	0.000136	0.00212	subtilisin-like protease-like	_	_
c79068_g1	-4.24	0.000141	0.00218	cytochrome P450 monooxygenase	Beta-amyrin 11-oxidase	KAO
c114331_g1	4.04	0.000153	0.00234	formin	_	_
c20055_g1	-4.07	0.000154	0.00235	uncharacterized protein LOC102592016	_	_
c66986_g1	-4.45	0.000159	0.00242	molybdate transporter 1-like	Molybdate transporter 1	_
c17787_g1	4.74	0.000162	0.00245	uncharacterized protein LOC102597226 isoform X1	_	_
c70533_g1	-4.53	0.000162	0.00245	unnamed protein product	Peroxidase 27	E1.11.1.7
c29552_g1	4.08	0.000165	0.00249	IAA-alanine resistance protein 1	_	_
c59477_g3	-4.14	0.000173	0.00259	squamosa promoter-binding protein 1-like	Squamosa promoter-binding protein 1	_
c64248_g3	5.12	0.00018	0.00268	sesquiterpene synthase	(E,E)-germacrene B synthase	SSTLE1
c62850_g2	4.55	0.000185	0.00273	_	_	_
c41905_g2	-5.03	0.00021	0.00303	Chlorophyll a-b binding protein 36, chloroplastic	Chlorophyll a-b binding protein 36, chloroplastic	LHCB2
c75052_g1	4.25	0.000222	0.00318	_	_	_
c57651_g1	-4.59	0.000225	0.00322	probable xyloglucan endotransglucosylase/hydrolase protein 26-like	Probable xyloglucan endotransglucosylase/hydrolase protein 26	E2.4.1.207
c51848_g1	-5.14	0.000279	0.00382	_	_	_
c12358_g1	-4.12	0.000298	0.00402	hypothetical protein EUGRSUZ_I00883	Glyceraldehyde-3-phosphate dehydrogenase, testis-specific	WAS
c102283_g1	-4.88	0.000319	0.00426	_	_	_
c14962_g1	4.29	0.00033	0.00438	5-epi-aristolochene synthase	5-epiaristolochene synthase	_
c56902_g4	4.68	0.000334	0.00442	LOW QUALITY PROTEIN: expansin-B5-like	_	_
c55479_g1	4.04	0.000344	0.00454	uncharacterized protein LOC102599063	_	_
c91965_g1	-6.15	0.000376	0.00489	protein TIC 62, chloroplastic-like	_	_
c62136_g3	-4.63	0.000388	0.00503	WAT1-related protein At3g30340-like	WAT1-related protein At3g30340	_
c47234_g2	-6.76	0.000407	0.00523	probable carbohydrate esterase At4g34215-like	Probable carbohydrate esterase At4g34215	_
c48321_g2	4.49	0.000414	0.0053	probable mediator of RNA polymerase II transcription subunit 37c	Heat shock cognate 70 kDa protein	HSPA1_8
c25505_g2	4.35	0.000421	0.00538	_	_	_
c66674_g2	5.53	0.000426	0.00543	ribokinase-like isoform X1	_	rbsK, RBKS
c80361_g1	-4.06	0.000435	0.00552	expansin-A7-like	Expansin-A7	_
c43306_g1	-5.53	0.000463	0.00582	protein ASPARTIC PROTEASE IN GUARD CELL 2-like	Protein ASPARTIC PROTEASE IN GUARD CELL 1	_
c61833_g1	-5.75	0.000507	0.00628	probable 2-oxoglutarate-dependent dioxygenase AOP1.2-like	_	_
c110878_g1	-4.01	0.000526	0.00646	hypothetical protein L484_002308	_	_
c59506_g1	5.06	0.000554	0.00673	probable LRR receptor-like serine/threonine-protein kinase At3g47570-like	_	_
c12199_g2	6.78	0.000686	0.00803	premnaspirodiene oxygenase-like	Premnaspirodiene oxygenase	CYP71D55
c37445_g1	4.23	0.000696	0.00811	_	_	_
c10970_g1	4.42	0.000718	0.00833	_	_	_
c56958_g1	4.59	0.000733	0.00847	_	_	_
c48198_g1	-4.44	0.000741	0.00855	uncharacterized protein LOC101267618	Transcription repressor OFP17	_
c121646_g1	4.26	0.000793	0.00899	MLO-like protein 6-like	MLO-like protein 12	MLO
c91452_g1	4.07	0.000806	0.00909	ethylene-responsive transcription factor ERF098-like	Ethylene-responsive transcription factor ERF098	_
c62850_g1	4.96	0.000879	0.00979	_	_	_
c101956_g1	8	0.000897	0.00995	hypothetical protein	_	_
