# Supplementary material for: Interactional mechanisms of Paenibacillus polymyxa SC2 and pepper (Capsicum annuum L.) suggested by transcriptomics
Source: BMC Microbiol. 2021 Mar 4;21:70. doi: 10.1186/s12866-021-02132-2 (PMC7931354; doi:10.1186/s12866-021-02132-2)
Supplement: Supplementary file 7 — Additional file 7: Table S5 Primers for RT-qPCR. [file 12866_2021_2132_MOESM7_ESM.xlsx]

## Sheet: primers
primer	sequence (5'-3')	purpose
fusG-F	TTGCTAAGGCTGAGGATT	To amplify fusG gene in strain SC2
fusG-R	TTCTTGATGGCTCGTTCT
fusF-F	GTAGGCGAAGTGTGGATA	To amplify fusF gene in strain SC2
fusF-R	TCCGATTGACCGTCTTAC
fusE-F	TGGATCAGAACTTGGAGATTA	To amplify fusE gene in strain SC2
fusE-R	TTCGTAGAACATCAGTCAGA
fusD-F	TTCGATTGTTCCCAGTGA	To amplify fusD gene in strain SC2
fusD-R	CGTAGCCGCCATTATTAAG
fusC-F	GTAATGAAGAGCCACAGAAG	To amplify fusC gene in strain SC2
fusC-R	CTGGAGCCGTGATATGATA
fusB-F	ATGCCTCCTATGCTGATC	To amplify fusB gene in strain SC2
fusB-R	CGACCACTTCCGAGAATA
fusA-F	GAACTTATTAACGCAGGTGAA	To amplify fusA gene in strain SC2
fusA-R	GAATCAAGCAGCACATCAT
pmxA-F	TTATGCAAGAGCGACTGA	To amplify pmxA gene in strain SC2
pmxA-R	AGCGACGATTATACCTTGA
pmxB-F	ATATTTGAACAGCAGGCTTT	To amplify pmxB gene in strain SC2
pmxB-R	CCTACAGTCAATCCTCCAA
pmxC-F	ATGACATGGTTGCGGATA	To amplify pmxC gene in strain SC2
pmxC-R	ATGGACGGGAAGTTTGAT
pmxD-F	GATATTCAGCACAGTCAGC	To amplify pmxD gene in strain SC2
pmxD-R	TGGTCGTACATAACTTGGT
pmxE-F	AGAATGGCGGATACGATT	To amplify pmxE gene in strain SC2
pmxE-R	CACCTACAGCAGTTACCA
GAPDH-F	TGAAGGCTTGATGACTACA	To amplify GAPDH gene in strain SC2
GAPDH-R	TAACCAGACCGATTGCTT
Capti5-F	AATAATCATATCCTTCGTCCATC	To amplify pti5 gene in pepper
Capti5-R	TAGCACCACGCATTCTAA
CaWRKY2-F	ACTAACGAGCAGCAAGAT	To amplify WRKY2 gene in pepper
CaWRKY2-R	TTCTGATAAGTTGATGAACCATT
CaWRKY3-F	AATGTCCAGCGAAGAAGA	To amplify WRKY3 gene in pepper
CaWRKY3-R	GCTATTCATTACTGTCCAATCA
CaGAPDH-F	CAGTTGTCTCCGAGTCAT	To amplify GAPDH gene in pepper
CaGAPDH-R	TTCTTCCCAAGCGATTCT
CaWRKY40-F	TGGGTGCTAATACTACTACTG	To amplify WRKY40 gene in pepper
CaWRKY40-R	CATGTCCTCCTGGTGATT
CaWRKY27-F	CGGATCAATGGAGATGGA	To amplify WRKY27 gene in pepper
CaWRKY27-R	AATGTGTTGGTTAGGAGGA
